# Supplementary material for: 3-Carbamothioylpyridinium iodide
Source: Acta Crystallogr Sect E Struct Rep Online. 2009 Sep 9;65(Pt 10):o2423. doi: 10.1107/S1600536809035892 (PMC2970420; doi:10.1107/S1600536809035892)
Supplement: Supplementary file 1 [file e-65-o2423-sup1.cif]

##############################################################################
###                                                                        ###
###        Electronic paper (Acta Crystallographica Section E)             ###
###                                                                        ###
##############################################################################
#                                                                            #
# This CIF contains the data in a paper accepted for publication in Acta     #
# Crystallographica Section E. It conforms to the requirements of Notes      #
# for Authors for Section E, and has been peer reviewed under the auspices   #
# of the IUCr Commission on Journals.                                        #
#                                                                            #
# Full details of the Crystallographic Information File format               #
# are given in the paper "The Crystallographic Information File (CIF):       #
# a New Standard Archive File for Crystallography" by S. R. Hall, F. H.      #
# Allen and I. D. Brown [Acta Cryst. (1991), A47, 655-685].                  #
#                                                                            #
# The current version of the core CIF dictionary is obtainable from          #
# ftp://ftp.iucr.org/pub/cif_core.dic. The current version number is 2.4.    #
#                                                                            #
# Software is freely available for graphical display of the structure(s) in  #
# this CIF.  For information consult the CIF home page http://www.iucr.org/  #
# cif/home.html                                                              #
#                                                                            #
# This file may be used for bona fide research purposes within the           #
# scientific community so long as proper attribution is given to the journal # 
# article from which it was obtained.                                        #
#                                                                            #
##############################################################################
                                             
data_global
_audit_creation_method     'PLATON <TABLE ACC> option'
_journal_date_recd_electronic     2009-09-04
_journal_date_accepted     2009-09-04
_journal_name_full     'Acta Crystallographica, Section E'
_journal_year     2009
_journal_volume     65
_journal_issue     10
_journal_page_first     o2423
_journal_page_last     o2423
_journal_paper_category     QO
_journal_coeditor_code     HB5088
loop_
    _publ_contact_author_name
    _publ_contact_author_address
    _publ_contact_author_email
    _publ_contact_author_fax
    _publ_contact_author_phone
    'Mehmet Akkurt'
; Department of Physics
  Faculty of Arts and Sciences
  Erciyes University
  38039 Kayseri
  Turkey
;
 akkurt@erciyes.edu.tr '+90-352-4374933' '+90-352-4374901 extra 33106'
    'Saeed Ahmad'
;
Department of Chemistry,
University of Engineering and Technology,
Lahore 54890,
Pakistan
;
 saeed_a786@hotmail.com '+90-352-4374933' '+90-352-4374901 extra 33106'
_publ_section_title
;
3-Carbamothioylpyridinium iodide
;
loop_
    _publ_author_name
    _publ_author_address
    'Shahzad Sharif'
;
Materials Chemistry Laboratory,
Department of Chemistry,
Government College University,
Lahore 54000,
Pakistan
;
    'Mehmet Akkurt'
; Department of Physics
  Faculty of Arts and Sciences
  Erciyes University
  38039 Kayseri
  Turkey
;
    'Islam Ullah Khan'
;
Materials Chemistry Laboratory,
Department of Chemistry,
Government College University,
Lahore 54000,
Pakistan
;
    'Shafqat Nadeem'
;
Department of Chemistry,
Quaid-i-azam University,
Islamabad,
Pakistan
;
    'Syed Ahmed Tirmizi'
;
Department of Chemistry,
Quaid-i-azam University,
Islamabad,
Pakistan
;
    'Saeed Ahmad'
;
Department of Chemistry,
University of Engineering and Technology,
Lahore 54890,
Pakistan
;
_publ_section_synopsis     .
data_I
_chemical_name_systematic
;
3-Carbamothioylpyridinium iodide
;
_chemical_name_common     ?
_chemical_formula_moiety     'C6 H7 N2 S +, I -'
_chemical_formula_sum     'C6 H7 I N2 S'
_chemical_formula_structural     ?
_chemical_formula_iupac     'C6 H7 N2 S +, I -'
_chemical_formula_weight     266.11
_chemical_melting_point     ?
_symmetry_cell_setting     triclinic
_symmetry_space_group_name_H-M     'P -1'
_symmetry_space_group_name_Hall     '-P 1'
loop_
    _symmetry_equiv_pos_site_id
    _symmetry_equiv_pos_as_xyz
    1 x,y,z
    2 -x,-y,-z
_cell_length_a     4.4024(3)
_cell_length_b     8.1943(5)
_cell_length_c     12.6815(8)
_cell_angle_alpha     102.485(2)
_cell_angle_beta     96.496(2)
_cell_angle_gamma     102.288(2)
_cell_volume     430.31(5)
_cell_formula_units_Z     2
_cell_measurement_reflns_used     6584
_cell_measurement_theta_min     2.63
_cell_measurement_theta_max     28.30
_cell_measurement_temperature     296(2)
_cell_special_details
;
;
_exptl_crystal_description     'irregular chunk'
_exptl_crystal_colour     'light brown'
_exptl_crystal_size_max     0.17
_exptl_crystal_size_mid     0.15
_exptl_crystal_size_min     0.14
_exptl_crystal_size_rad     ?
_exptl_crystal_density_diffrn     2.054
_exptl_crystal_density_meas     ?
_exptl_crystal_density_method     'Not Measured'
_exptl_crystal_F_000     252
_exptl_absorpt_coefficient_mu     3.892
_exptl_absorpt_correction_type     'none'
_exptl_absorpt_process_details     ?
_exptl_absorpt_correction_T_min     ?
_exptl_absorpt_correction_T_max     ?
_exptl_special_details
;
;
_diffrn_ambient_temperature     296(2)
_diffrn_radiation_type     'MoK\a'
_diffrn_radiation_wavelength     0.71073
_diffrn_radiation_source     'sealed tube'
_diffrn_radiation_monochromator     'graphite'
_diffrn_measurement_device_type     'Bruker Kappa APEXII CCD'
_diffrn_measurement_method     'phi and omega scans'
_diffrn_detector_area_resol_mean     ?
_diffrn_reflns_number     8839
_diffrn_reflns_av_R_equivalents     0.0202
_diffrn_reflns_av_sigmaI/netI     0.0173
_diffrn_reflns_theta_min     2.63
_diffrn_reflns_theta_max     28.31
_diffrn_reflns_theta_full     28.31
_diffrn_measured_fraction_theta_max     0.978
_diffrn_measured_fraction_theta_full     0.978
_diffrn_reflns_limit_h_min     -5
_diffrn_reflns_limit_h_max     5
_diffrn_reflns_limit_k_min     -9
_diffrn_reflns_limit_k_max     10
_diffrn_reflns_limit_l_min     -16
_diffrn_reflns_limit_l_max     16
_diffrn_reflns_reduction_process
;
;
_diffrn_standards_number     ?
_diffrn_standards_interval_count     ?
_diffrn_standards_decay_%     ?
_refine_special_details
;
Refinement on <i>F</i>^2^ for ALL reflections except those flagged by the user
for potential systematic errors. Weighted <i>R</i>-factors <i>wR</i> and all
goodnesses of fit <i>S</i> are based on <i>F</i>^2^, conventional
<i>R</i>-factors <i>R</i> are based on <i>F</i>, with <i>F</i> set to zero for
negative <i>F</i>^2^. The observed criterion of <i>F</i>^2^ > \s(<i>F</i>^2^)
is used only for calculating -<i>R</i>-factor-obs <i>etc</i>. and is not
relevant to the choice of reflections for refinement. <i>R</i>-factors based
on <i>F</i>^2^ are statistically about twice as large as those based on
<i>F</i>, and <i>R</i>-factors based on ALL data will be even larger.
;
_reflns_number_total     2087
_reflns_number_gt     1890
_reflns_threshold_expression     I>2\s(I)
_refine_ls_structure_factor_coef     Fsqd
_refine_ls_matrix_type     full
_refine_ls_R_factor_all     0.0235
_refine_ls_R_factor_gt     0.0194
_refine_ls_wR_factor_gt     0.0448
_refine_ls_wR_factor_ref     0.0470
_refine_ls_goodness_of_fit_ref     1.038
_refine_ls_restrained_S_all     1.038
_refine_ls_number_reflns     2087
_refine_ls_number_parameters     91
_refine_ls_number_restraints     0
_refine_ls_number_constraints     ?
_refine_ls_hydrogen_treatment     'constr'
_refine_ls_weighting_scheme     'calc'
_refine_ls_weighting_details
         'calc w=1/[\s^2^(Fo^2^)+(0.0227P)^2^+0.2190P] where P=(Fo^2^+2Fc^2^)/3'
_atom_sites_solution_hydrogens     'geom'
_atom_sites_solution_primary     'direct'
_atom_sites_solution_secondary     'difmap'
_refine_ls_shift/su_max     0.001
_refine_ls_shift/su_mean     0.000
_refine_diff_density_max     0.651
_refine_diff_density_min     -0.425
_refine_ls_extinction_method     'none'
_refine_ls_abs_structure_details     ?
_refine_ls_abs_structure_Flack     .
loop_
    _atom_type_symbol
    _atom_type_description
    _atom_type_scat_dispersion_real
    _atom_type_scat_dispersion_imag
    _atom_type_scat_source
    S S 0.1246 0.1234 'International Tables Vol C Tables 4.2.6.8 and 6.1.1.4'
    N N 0.0061 0.0033 'International Tables Vol C Tables 4.2.6.8 and 6.1.1.4'
    I I -0.4742 1.8119 'International Tables Vol C Tables 4.2.6.8 and 6.1.1.4'
    H H 0.0000 0.0000 'International Tables Vol C Tables 4.2.6.8 and 6.1.1.4'
    C C 0.0033 0.0016 'International Tables Vol C Tables 4.2.6.8 and 6.1.1.4'
_computing_data_collection     'APEX2 (Bruker, 2007)'
_computing_cell_refinement     'SAINT (Bruker, 2007)'
_computing_data_reduction     'SAINT (Bruker, 2007)'
_computing_structure_solution     'SIR-97 (Altomare <i>et al.</i>,  1999)'
_computing_structure_refinement     'SHELXL-97 (Sheldrick, 2008)'
_computing_molecular_graphics     'ORTEP-3 for Windows (Farrugia, 1997)'
_computing_publication_material
                                'Wingx (Farrugia, 1999) and PLATON (Spek, 2009)'
loop_
    _atom_site_type_symbol
    _atom_site_label
    _atom_site_fract_x
    _atom_site_fract_y
    _atom_site_fract_z
    _atom_site_U_iso_or_equiv
    _atom_site_thermal_displace_type
    _atom_site_calc_flag
    _atom_site_refinement_flags
    _atom_site_occupancy
    S S1 0.1191(2) 0.24949(10) -0.01595(5) 0.0620(3) Uani . . 1.000
    N N1 0.3984(5) 0.2110(3) 0.37108(16) 0.0423(6) Uani . . 1.000
    N N2 0.2489(8) 0.5132(3) 0.1550(2) 0.0708(12) Uani . . 1.000
    C C1 0.3138(6) 0.3026(3) 0.30244(18) 0.0377(7) Uani . . 1.000
    C C2 0.5245(6) 0.0778(3) 0.3413(2) 0.0449(8) Uani . . 1.000
    C C3 0.5737(7) 0.0300(3) 0.2358(2) 0.0479(8) Uani . . 1.000
    C C4 0.4852(6) 0.1197(3) 0.1621(2) 0.0438(8) Uani . . 1.000
    C C5 0.3541(5) 0.2583(3) 0.19426(17) 0.0345(6) Uani . . 1.000
    C C6 0.2468(6) 0.3524(3) 0.11482(19) 0.0395(7) Uani . . 1.000
    I I1 -0.08685(4) 0.70787(2) 0.391260(10)
                                           0.04260(10)
                                                     Uani . . 1.000
    H H1 0.22840 0.39550 0.32730 0.0450 Uiso calc R 1.000
    H HN1 0.36980 0.23970 0.43790 0.0510 Uiso calc R 1.000
    H H2 0.57890 0.01770 0.39200 0.0540 Uiso calc R 1.000
    H H2A 0.31010 0.55920 0.22390 0.0850 Uiso calc R 1.000
    H H2B 0.18910 0.57340 0.11260 0.0850 Uiso calc R 1.000
    H H3 0.66530 -0.06150 0.21410 0.0570 Uiso calc R 1.000
    H H4 0.51400 0.08680 0.08980 0.0530 Uiso calc R 1.000
loop_
    _atom_site_aniso_label
    _atom_site_aniso_U_11
    _atom_site_aniso_U_22
    _atom_site_aniso_U_33
    _atom_site_aniso_U_12
    _atom_site_aniso_U_13
    _atom_site_aniso_U_23
    S1 0.1014(6) 0.0573(4) 0.0263(3) 0.0304(4) -0.0032(3) 0.0045(3)
    N1 0.0534(12) 0.0464(12) 0.0256(9) 0.0090(10) 0.0078(9) 0.0083(9)
    N2 0.131(3) 0.0457(14) 0.0331(12) 0.0312(15) -0.0095(14) 0.0070(10)
    C1 0.0430(12) 0.0388(12) 0.0296(11) 0.0094(10) 0.0060(9) 0.0055(9)
    C2 0.0541(15) 0.0409(13) 0.0377(13) 0.0076(11) 0.0003(11) 0.0132(11)
    C3 0.0572(15) 0.0428(14) 0.0441(14) 0.0204(12) 0.0045(12) 0.0057(11)
    C4 0.0539(14) 0.0471(14) 0.0291(11) 0.0151(12) 0.0083(10) 0.0033(10)
    C5 0.0377(11) 0.0371(11) 0.0261(10) 0.0063(9) 0.0030(8) 0.0063(9)
    C6 0.0470(13) 0.0426(13) 0.0283(11) 0.0095(11) 0.0046(9) 0.0098(9)
    I1 0.04210(10)
                 0.04920(10)
                           0.03510(10)
                                     0.01540(10)
                                               0.00650(10)
                                                         0.00340(10)
_geom_special_details
;
Bond distances, angles <i>etc</i>. have been calculated using the rounded
fractional coordinates. All su's are estimated from the variances of the
(full) variance-covariance matrix. The cell e.s.d.'s are taken into account in
the estimation of distances, angles and torsion angles
;
loop_
    _geom_bond_atom_site_label_1
    _geom_bond_atom_site_label_2
    _geom_bond_site_symmetry_1
    _geom_bond_site_symmetry_2
    _geom_bond_distance
    _geom_bond_publ_flag
    S1 C6 . . 1.661(2) no
    N1 C1 . . 1.337(3) no
    N1 C2 . . 1.330(3) no
    N2 C6 . . 1.304(4) no
    N1 HN1 . . 0.8600 no
    N2 H2B . . 0.8600 no
    N2 H2A . . 0.8600 no
    C1 C5 . . 1.383(3) no
    C2 C3 . . 1.366(4) no
    C3 C4 . . 1.379(4) no
    C4 C5 . . 1.386(3) no
    C5 C6 . . 1.489(3) no
    C1 H1 . . 0.9300 no
    C2 H2 . . 0.9300 no
    C3 H3 . . 0.9300 no
    C4 H4 . . 0.9300 no
loop_
    _geom_contact_atom_site_label_1
    _geom_contact_atom_site_label_2
    _geom_contact_distance
    _geom_contact_site_symmetry_1
    _geom_contact_site_symmetry_2
    _geom_contact_publ_flag
    I1 C1 3.639(3) . 1_455 no
    I1 C2 3.818(3) . 1_565 no
    I1 N2 3.694(3) . . no
    I1 N1 3.444(2) . 2_566 no
    I1 C2 3.794(3) . 2_666 no
    I1 H1 3.1600 . . no
    I1 H2 3.1900 . 1_465 no
    I1 H2A 3.0400 . 1_455 no
    I1 H2A 3.1100 . . no
    I1 H2 3.3800 . 2_666 no
    I1 HN1 2.6200 . 2_566 no
    S1 N2 3.420(3) . 2_565 no
    S1 C4 3.564(3) . 2_555 no
    S1 H3 3.0100 . 2_655 no
    S1 H2B 2.5800 . 2_565 no
    S1 H4 2.8000 . . no
    N1 I1 3.444(2) . 2_566 no
    N2 S1 3.420(3) . 2_565 no
    N2 I1 3.694(3) . . no
    N2 H1 2.5800 . . no
    C1 I1 3.639(3) . 1_655 no
    C1 C3 3.433(4) . 1_455 no
    C2 I1 3.818(3) . 1_545 no
    C2 I1 3.793(3) . 2_666 no
    C3 C1 3.433(4) . 1_655 no
    C4 S1 3.564(3) . 2_555 no
    C1 H2A 2.5200 . . no
    H1 H2A 2.0800 . . no
    H1 I1 3.1600 . . no
    H1 N2 2.5800 . . no
    HN1 I1 2.6200 . 2_566 no
    H2 I1 3.1900 . 1_645 no
    H2 I1 3.3800 . 2_666 no
    H2A H1 2.0800 . . no
    H2A I1 3.1100 . . no
    H2A I1 3.0400 . 1_655 no
    H2A C1 2.5200 . . no
    H2B S1 2.5800 . 2_565 no
    H3 S1 3.0100 . 2_655 no
    H4 S1 2.8000 . . no
    H4 H4 2.3800 . 2_655 no
loop_
    _geom_angle_atom_site_label_1
    _geom_angle_atom_site_label_2
    _geom_angle_atom_site_label_3
    _geom_angle_site_symmetry_1
    _geom_angle_site_symmetry_2
    _geom_angle_site_symmetry_3
    _geom_angle
    _geom_angle_publ_flag
    C1 N1 C2 . . . 123.4(2) no
    C1 N1 HN1 . . . 118.00 no
    C2 N1 HN1 . . . 118.00 no
    C6 N2 H2A . . . 120.00 no
    H2A N2 H2B . . . 120.00 no
    C6 N2 H2B . . . 120.00 no
    N1 C1 C5 . . . 119.6(2) no
    N1 C2 C3 . . . 119.5(2) no
    C2 C3 C4 . . . 118.9(2) no
    C3 C4 C5 . . . 121.0(2) no
    C1 C5 C4 . . . 117.7(2) no
    C1 C5 C6 . . . 120.6(2) no
    C4 C5 C6 . . . 121.6(2) no
    S1 C6 C5 . . . 119.92(18) no
    N2 C6 C5 . . . 116.3(2) no
    S1 C6 N2 . . . 123.7(2) no
    N1 C1 H1 . . . 120.00 no
    C5 C1 H1 . . . 120.00 no
    N1 C2 H2 . . . 120.00 no
    C3 C2 H2 . . . 120.00 no
    C2 C3 H3 . . . 121.00 no
    C4 C3 H3 . . . 121.00 no
    C3 C4 H4 . . . 120.00 no
    C5 C4 H4 . . . 119.00 no
loop_
    _geom_torsion_atom_site_label_1
    _geom_torsion_atom_site_label_2
    _geom_torsion_atom_site_label_3
    _geom_torsion_atom_site_label_4
    _geom_torsion_site_symmetry_1
    _geom_torsion_site_symmetry_2
    _geom_torsion_site_symmetry_3
    _geom_torsion_site_symmetry_4
    _geom_torsion
    _geom_torsion_publ_flag
    C2 N1 C1 C5 . . . . 0.7(4) no
    C1 N1 C2 C3 . . . . 0.3(4) no
    N1 C1 C5 C4 . . . . -0.6(4) no
    N1 C1 C5 C6 . . . . 176.8(2) no
    N1 C2 C3 C4 . . . . -1.2(4) no
    C2 C3 C4 C5 . . . . 1.3(4) no
    C3 C4 C5 C1 . . . . -0.4(4) no
    C3 C4 C5 C6 . . . . -177.8(2) no
    C1 C5 C6 S1 . . . . -147.9(2) no
    C1 C5 C6 N2 . . . . 29.5(4) no
    C4 C5 C6 S1 . . . . 29.4(3) no
    C4 C5 C6 N2 . . . . -153.1(3) no
loop_
    _geom_hbond_atom_site_label_D
    _geom_hbond_atom_site_label_H
    _geom_hbond_atom_site_label_A
    _geom_hbond_site_symmetry_A
    _geom_hbond_distance_DH
    _geom_hbond_distance_HA
    _geom_hbond_distance_DA
    _geom_hbond_angle_DHA
    _geom_hbond_publ_flag
    N1 HN1 I1 2_566 0.86 2.62 3.444(2) 161 yes
    N2 H2A I1 1_655 0.86 3.04 3.747(3) 140 yes
    N2 H2B S1 2_565 0.86 2.58 3.420(3) 164 yes
