# Supplementary material for: 3-Carbamothioylpyridinium iodide
Source: Acta Crystallogr Sect E Struct Rep Online. 2009 Sep 9;65(Pt 10):o2423. doi: 10.1107/S1600536809035892 (PMC2970420; doi:10.1107/S1600536809035892)
Supplement: Supplementary file 2 [file e-65-o2423-Isup2.hkl]

#
# h,k,l, Fc-squared, Fo-squared, sigma(Fo-squared) and status flag
#
data_I
_shelx_title ' SPDD in P -1'
_shelx_refln_list_code          4
_shelx_F_calc_maximum      124.39
_exptl_crystal_F_000       252.00
_reflns_d_resolution_high  0.7492
 
loop_
 _symmetry_equiv_pos_as_xyz
 'x, y, z'
 '-x, -y, -z'
 
_cell_length_a     4.4024
_cell_length_b     8.1943
_cell_length_c    12.6815
_cell_angle_alpha 102.485
_cell_angle_beta   96.496
_cell_angle_gamma 102.288
 
_shelx_F_squared_multiplier     1.000
 
loop_
 _refln_index_h
 _refln_index_k
 _refln_index_l
 _refln_F_squared_calc
 _refln_F_squared_meas
 _refln_F_squared_sigma
 _refln_observed_status
   1   0   0     2211.50     2256.58     18.11 o
   2   0   0      913.19      902.04      9.26 o
   3   0   0       31.47       25.26      1.28 o
   4   0   0      297.78      283.90      4.92 o
   5   0   0      239.44      265.05      6.21 o
  -5   1   0       83.12       90.35      3.99 o
  -4   1   0      896.85      895.70     11.87 o
  -3   1   0     2208.66     2092.93     20.20 o
  -2   1   0     5269.60     5199.77     49.06 o
  -1   1   0     1913.10     2074.39     38.75 o
   0   1   0      311.21      337.29      3.97 o
   1   1   0    15473.02    15507.80    121.49 o
   2   1   0     1521.86     1428.09     12.02 o
   3   1   0     2206.18     2196.05     22.27 o
   4   1   0      312.50      326.95      6.32 o
   5   1   0        0.75       -1.13      2.85 o
  -5   2   0      111.97      110.70      4.05 o
  -4   2   0       70.06       59.91      2.71 o
  -3   2   0      453.17      444.16      6.55 o
  -2   2   0     2655.23     2501.67     67.16 o
  -1   2   0    11618.12    11825.04    144.64 o
   0   2   0     9997.76    10305.92     76.97 o
   1   2   0     1490.38     1381.79     13.01 o
   2   2   0       24.81       27.06      1.54 o
   3   2   0      182.96      179.80      3.53 o
   4   2   0      565.27      555.73     10.42 o
   5   2   0      153.36      175.24     12.33 o
  -5   3   0      240.15      243.91      7.79 o
  -4   3   0      872.26      848.41     12.24 o
  -3   3   0     1770.13     1730.92     49.22 o
  -2   3   0      460.87      410.84     13.98 o
  -1   3   0       93.71      101.34      1.50 o
   0   3   0     2933.20     3135.06     24.83 o
   1   3   0     6198.19     6232.63     57.23 o
   2   3   0     1394.62     1318.75     13.63 o
   3   3   0      730.52      707.28      9.21 o
   4   3   0       14.07       16.85      2.72 o
   5   3   0       24.09       20.67      6.96 o
  -5   4   0        4.31        4.13      2.27 o
  -4   4   0       64.96       66.30      6.55 o
  -3   4   0      865.24      869.87     27.60 o
  -2   4   0     2840.80     2831.49     34.51 o
  -1   4   0     4386.10     4395.47     47.21 o
   0   4   0     2679.72     2719.20     23.19 o
   1   4   0        0.16       -1.45      0.99 o
   2   4   0      515.78      501.46      6.41 o
   3   4   0      203.88      203.49      5.74 o
   4   4   0      393.84      368.71     12.74 o
  -5   5   0      237.44      275.16     15.22 o
  -4   5   0      367.06      367.10     16.42 o
  -3   5   0      337.79      342.50     14.49 o
  -2   5   0        0.19        2.39      0.93 o
  -1   5   0      786.63      802.79      9.09 o
   0   5   0     2689.23     2818.14     25.55 o
   1   5   0     1412.81     1393.90     13.89 o
   2   5   0      427.16      413.40      8.21 o
   3   5   0       29.88       40.76      4.03 o
   4   5   0        1.49       -0.26      6.07 o
  -5   6   0       21.66       16.85      5.88 o
  -4   6   0      213.69      258.81     13.77 o
  -3   6   0      812.23      796.43     10.97 o
  -2   6   0     1300.77     1278.42     13.54 o
  -1   6   0      465.92      456.96      5.78 o
   0   6   0       57.60       52.65      2.45 o
   1   6   0      187.40      184.53      4.74 o
   2   6   0      193.72      185.26      8.30 o
   3   6   0      215.12      224.31     10.28 o
  -3   7   0        1.38        5.33      2.65 o
  -2   7   0      286.77      283.96      4.88 o
  -1   7   0      514.91      538.49     11.14 o
   0   7   0      474.67      494.31      8.75 o
   1   7   0      371.84      355.46      8.63 o
   2   7   0       14.11        9.65      2.78 o
   3   7   0        0.34       -0.02      6.63 o
  -4   8   0      227.49      225.51      9.02 o
  -3   8   0      153.25      156.13      6.94 o
  -2   8   0      139.02      128.60      4.06 o
  -1   8   0        8.77        7.73      2.37 o
   0   8   0       18.64       20.62      3.69 o
   1   8   0      121.06      141.53      6.60 o
   2   8   0      123.75      114.27     13.19 o
  -4   9   0        2.58        3.83      1.96 o
  -3   9   0       82.68       90.29      5.01 o
  -2   9   0       87.39       81.47      3.90 o
  -1   9   0      198.85      188.51      6.74 o
   0   9   0       82.26       70.21      6.52 o
   1   9   0       12.75        8.86      3.91 o
  -3  10   0       23.69       23.96      3.79 o
  -2  10   0        0.01       -3.05      4.80 o
  -1  10   0       13.68       15.38      5.54 o
   0  10   0       45.92       42.71      7.63 o
   0 -10   1       32.61       26.74      6.69 o
   1 -10   1        1.39       -1.92      4.46 o
   2 -10   1       74.88       75.60      5.72 o
   3 -10   1       90.69       83.14      5.42 o
  -1  -9   1       33.71       40.83      5.26 o
   0  -9   1      176.78      179.03      8.46 o
   1  -9   1      319.41      300.84     14.36 o
   2  -9   1      185.49      190.71      5.14 o
   3  -9   1        1.33        0.10      3.66 o
   4  -9   1       12.98        2.52      4.42 o
  -2  -8   1       71.40       71.84      6.63 o
  -1  -8   1       58.37       59.22      4.62 o
   0  -8   1       30.94       26.04      3.50 o
   1  -8   1      177.46      159.75      5.03 o
   2  -8   1      458.83      439.44      6.99 o
   3  -8   1      345.72      358.04      7.49 o
   4  -8   1      155.79      161.65      5.34 o
  -3  -7   1        4.82        1.90      3.88 o
  -2  -7   1       85.70       75.32      4.41 o
  -1  -7   1      396.36      401.28      9.21 o
   0  -7   1      648.40      647.39      9.46 o
   1  -7   1      570.99      565.63      7.99 o
   2  -7   1        7.89        6.75      1.19 o
   3  -7   1       35.56       31.29      3.38 o
  -3  -6   1      136.13      146.84      6.85 o
  -2  -6   1       74.09       83.86      4.31 o
  -1  -6   1        1.09       -3.06      1.53 o
   0  -6   1      382.15      363.59      5.73 o
   1  -6   1      737.49      692.79      7.86 o
   2  -6   1     1093.29     1088.62     13.75 o
   3  -6   1      553.73      548.03      7.79 o
  -4  -5   1        0.84       -3.24      5.72 o
  -3  -5   1      183.84      180.78      7.00 o
  -2  -5   1      740.18      739.57     13.08 o
  -1  -5   1      714.38      704.75      8.02 o
   0  -5   1      667.95      657.01      6.78 o
   1  -5   1      120.63      111.81      2.46 o
   2  -5   1       51.76       42.49      2.37 o
   4  -5   1      622.69      671.76     24.58 o
   5  -5   1      236.20      255.29     14.73 o
  -4  -4   1      173.30      169.48      6.57 o
  -3  -4   1       79.29       85.11      4.16 o
  -2  -4   1       37.44       27.60      1.86 o
  -1  -4   1      649.86      641.54      6.73 o
   0  -4   1      980.08      916.60      8.58 o
   1  -4   1     2746.72     2852.43     25.40 o
   2  -4   1     1594.20     1587.27     21.98 o
   3  -4   1      208.46      225.04     10.86 o
   4  -4   1        0.49       -0.91      3.18 o
   5  -4   1      153.58      153.92      4.56 o
  -5  -3   1       15.60       12.63      6.40 o
  -4  -3   1       54.87       53.28      3.37 o
  -3  -3   1     1351.96     1303.06     14.10 o
  -2  -3   1      592.94      574.76      6.67 o
  -1  -3   1     1139.07     1098.33     11.40 o
   0  -3   1       79.86       77.59      1.60 o
   1  -3   1      432.47      432.45      4.03 o
   2  -3   1     1551.98     1515.58     42.36 o
   3  -3   1     1367.85     1327.03     38.86 o
   4  -3   1      588.50      578.24      8.94 o
   5  -3   1      127.83      130.27      3.95 o
  -5  -2   1       73.89       80.67      9.17 o
  -4  -2   1       69.33       66.37      3.59 o
  -3  -2   1        7.94        2.90      1.29 o
  -2  -2   1     2899.30     2864.16     24.49 o
  -1  -2   1     1072.92     1005.32      8.72 o
   0  -2   1     6876.94     6982.75     52.17 o
   1  -2   1     1339.26     1369.27     17.47 o
   2  -2   1      212.47      219.55      5.35 o
   3  -2   1        7.31        7.62      0.98 o
   4  -2   1      312.21      303.40      6.86 o
   5  -2   1      269.32      277.19      7.83 o
  -5  -1   1       78.05       84.09      4.76 o
  -4  -1   1      584.69      560.84      8.71 o
  -3  -1   1     1633.71     1575.61     15.02 o
  -2  -1   1     1020.97      985.31      8.58 o
  -1  -1   1     2240.43     2308.57     17.61 o
   0  -1   1      103.93      108.00      2.62 o
   1  -1   1     3617.16     3640.74     37.90 o
   2  -1   1     2537.99     2502.81     22.49 o
   3  -1   1     1179.94     1130.59     11.37 o
   4  -1   1      260.87      248.12      4.51 o
   5  -1   1        0.11       -4.03      2.18 o
  -5   0   1       25.55       22.82      2.36 o
  -4   0   1        0.49       -2.39      1.19 o
  -3   0   1     1287.61     1224.79     11.71 o
  -2   0   1     5707.78     5671.97     49.59 o
  -1   0   1     1303.87     1383.25     11.18 o
   1   0   1     1264.17     1251.68     10.57 o
   2   0   1      255.29      259.64      3.40 o
   3   0   1      824.69      828.90      8.98 o
   4   0   1      483.47      475.17      6.93 o
   5   0   1      222.85      232.34      5.84 o
  -5   1   1      320.89      332.63      8.92 o
  -4   1   1      756.09      739.90     11.38 o
  -3   1   1      928.98      940.82      8.90 o
  -2   1   1      336.91      331.67      3.20 o
   0   1   1      536.42      565.76      4.78 o
   1   1   1    12035.01    11747.76    102.28 o
   2   1   1     1409.42     1372.20     12.30 o
   3   1   1      234.37      215.12      3.46 o
   4   1   1        1.15        2.02      1.66 o
   5   1   1       34.07       34.15      4.68 o
  -5   2   1        6.76        7.67      2.90 o
  -4   2   1      377.54      349.57      5.66 o
  -3   2   1     2452.70     2464.14     26.37 o
  -2   2   1     4447.67     4386.90     53.13 o
  -1   2   1     2256.76     2321.97     19.54 o
   0   2   1       31.34       26.92      1.69 o
   2   2   1     3469.27     3572.20     30.89 o
   3   2   1      476.61      487.52      6.39 o
   4   2   1      352.14      361.68     10.51 o
   5   2   1       53.83       49.59      8.08 o
  -5   3   1      402.88      414.85      7.33 o
  -4   3   1      299.78      291.84      4.62 o
  -3   3   1       64.44       65.28      5.89 o
  -2   3   1     2106.64     2262.70     27.64 o
  -1   3   1     4626.00     4727.59     39.27 o
   0   3   1     5078.63     5115.53     42.33 o
   1   3   1     1882.34     1812.29     16.83 o
   2   3   1      511.19      512.05      6.24 o
   3   3   1      112.59      113.00      3.84 o
   4   3   1       17.10       24.05      3.99 o
  -5   4   1      118.33      113.54      4.47 o
  -4   4   1      954.28      938.07     30.99 o
  -3   4   1     1921.24     1909.63     54.29 o
  -2   4   1     2404.50     2484.41     26.49 o
   0   4   1       86.82       79.46      2.02 o
   1   4   1     1503.69     1525.85     14.71 o
   2   4   1     1405.88     1475.85     15.56 o
   3   4   1      384.09      413.48      8.64 o
   4   4   1       39.93       50.56      5.28 o
  -5   5   1      195.01      202.33     12.68 o
  -4   5   1        3.60        7.35      3.88 o
  -3   5   1      361.45      373.64      7.23 o
  -2   5   1     1774.43     1780.01     21.21 o
  -1   5   1     3178.92     3208.88     32.98 o
   0   5   1     1290.82     1205.89     12.76 o
   1   5   1      748.09      754.68     11.11 o
   2   5   1       39.22       35.38      3.09 o
   3   5   1      155.96      167.52      6.89 o
   4   5   1       38.51       33.37      8.10 o
  -5   6   1      180.78      198.42     13.03 o
  -4   6   1      782.44      791.05     28.11 o
  -3   6   1      480.28      482.67     12.30 o
  -1   6   1       69.00       77.55      2.39 o
   0   6   1      897.19      899.10     14.77 o
   1   6   1     1068.56     1101.72     16.93 o
   2   6   1      514.72      541.86     11.46 o
   3   6   1       36.71       39.66      5.29 o
  -4   7   1       34.82       29.71      3.23 o
  -3   7   1      533.84      532.39     12.55 o
  -2   7   1      879.51      878.61     13.22 o
  -1   7   1     1410.51     1353.81     24.57 o
   0   7   1      201.59      187.31      5.68 o
   1   7   1        0.18       -1.79      2.43 o
   2   7   1      118.46      112.42      7.79 o
   3   7   1       64.60       74.60     10.45 o
  -4   8   1      176.18      172.84      5.16 o
  -3   8   1      107.52      110.06     10.70 o
  -2   8   1        5.86        8.12      1.56 o
  -1   8   1      262.48      268.49     17.45 o
   0   8   1      597.82      595.70     16.75 o
   1   8   1      201.59      217.94      8.02 o
   2   8   1       78.95      100.74      8.45 o
  -4   9   1       95.88       97.09      6.91 o
  -3   9   1      257.48      269.52      8.59 o
  -2   9   1      271.10      277.10      7.35 o
  -1   9   1      155.66      146.32      6.06 o
   0   9   1        1.28       -1.27      2.82 o
   1   9   1       37.81       40.11     11.34 o
  -3  10   1        0.26       -4.59      2.73 o
  -2  10   1       41.39       47.87      5.09 o
  -1  10   1       93.65       95.96      9.42 o
   0  10   1      158.85      178.79     13.08 o
  -1 -10   2        1.37       -0.78      5.05 o
   0 -10   2       15.73       24.09      6.42 o
   1 -10   2       93.40      103.05      9.57 o
   2 -10   2      150.83      163.65      7.96 o
   3 -10   2       85.17       88.85      5.47 o
  -2  -9   2       45.87       50.44      8.34 o
  -1  -9   2      251.79      246.62     10.66 o
   0  -9   2       58.37       57.58      5.15 o
   1  -9   2       35.22       30.44      3.29 o
   2  -9   2        9.01        6.83      1.85 o
   3  -9   2      146.20      141.45      5.07 o
   4  -9   2      109.78      105.29     13.26 o
  -2  -8   2       10.63        3.72      4.12 o
  -1  -8   2       61.86       64.40      4.68 o
   0  -8   2      398.88      391.53     10.05 o
   1  -8   2      383.53      400.85      8.08 o
   2  -8   2      594.68      610.87      8.85 o
   3  -8   2      162.67      174.07      4.95 o
   4  -8   2        7.72        8.49      2.36 o
  -3  -7   2       68.81       71.91      6.71 o
  -2  -7   2      353.23      359.79      9.07 o
  -1  -7   2      450.62      443.72     10.81 o
   0  -7   2       81.34       83.43      4.16 o
   1  -7   2        4.06        2.83      2.24 o
   2  -7   2      484.76      473.80      6.93 o
   3  -7   2      874.43      846.31     13.65 o
  -4  -6   2       41.52       49.51      9.30 o
  -3  -6   2       13.98        6.89      3.09 o
  -2  -6   2       21.30       23.18      2.90 o
  -1  -6   2      534.00      532.15      8.53 o
   0  -6   2     2007.50     2001.23     21.51 o
   1  -6   2     1707.27     1701.39     16.95 o
   2  -6   2     1313.12     1317.23     16.27 o
   3  -6   2       22.00       26.91      1.49 o
  -4  -5   2       71.57       79.17      7.44 o
  -3  -5   2      385.17      391.09     10.50 o
  -2  -5   2      784.33      792.83     11.00 o
  -1  -5   2      744.35      745.19      7.80 o
   0  -5   2       10.66       10.83      1.10 o
   1  -5   2     1642.71     1600.80     16.74 o
   2  -5   2     1998.58     1942.81     22.85 o
  -4  -4   2        4.57        1.12      2.46 o
  -3  -4   2        0.45       -4.56      2.28 o
  -2  -4   2      662.44      640.44      7.59 o
  -1  -4   2     3471.54     3455.16     29.07 o
   0  -4   2     4822.61     4807.59     39.99 o
   1  -4   2     2613.00     2641.47     23.54 o
   2  -4   2      123.73      127.89      2.51 o
   3  -4   2      256.20      273.28     12.30 o
   4  -4   2      764.32      786.19     27.15 o
   5  -4   2      193.53      200.29      8.83 o
  -5  -3   2       87.14       91.23      9.85 o
  -4  -3   2      304.65      322.77      7.64 o
  -3  -3   2      693.46      687.22      9.11 o
  -2  -3   2     1118.36     1112.14     11.17 o
  -1  -3   2       19.09       21.92      1.13 o
   0  -3   2     1480.22     1456.28     11.92 o
   1  -3   2     3962.42     3914.68     32.71 o
   2  -3   2     5615.05     5624.57     67.71 o
   3  -3   2     1790.67     1752.60     30.83 o
   4  -3   2       76.43       80.01      3.40 o
   5  -3   2        5.36        2.12      2.14 o
  -5  -2   2       11.81       11.26      4.26 o
  -4  -2   2       33.33       24.21      2.69 o
  -3  -2   2      311.96      292.26      4.61 o
  -2  -2   2     2923.93     2832.54     24.19 o
  -1  -2   2     4866.58     4882.87     38.63 o
   0  -2   2     8101.55     8225.16     61.19 o
   1  -2   2     1464.23     1504.58     12.83 o
   2  -2   2      336.55      320.27      3.65 o
   3  -2   2     1720.69     1727.98     21.04 o
   4  -2   2      934.24      913.46     16.92 o
   5  -2   2      189.32      209.44      5.35 o
  -5  -1   2      245.22      262.92      7.97 o
  -4  -1   2      367.67      390.35      6.39 o
  -3  -1   2      435.63      424.09      5.17 o
  -2  -1   2      674.86      704.06      6.70 o
  -1  -1   2     1469.46     1483.12     11.49 o
   0  -1   2     4414.04     4493.48     39.49 o
   1  -1   2    13742.69    13710.79     98.86 o
   2  -1   2     3685.02     3579.82     31.88 o
   3  -1   2      439.58      435.78      5.59 o
   4  -1   2       11.01        6.29      1.22 o
   5  -1   2       90.95      101.50      4.26 o
  -5   0   2       21.83       16.06      2.12 o
  -4   0   2      287.21      277.04      4.88 o
  -3   0   2     1048.21     1023.01     10.54 o
  -2   0   2     4309.56     4147.29     36.48 o
  -1   0   2    11409.57    11990.36     89.44 o
   1   0   2        1.03        1.14      0.43 o
   2   0   2     2333.80     2342.35     21.31 o
   3   0   2     1717.66     1642.58     17.65 o
   4   0   2      588.60      611.44      9.32 o
   5   0   2       90.07      112.95      6.83 o
  -5   1   2      271.13      283.23      6.54 o
  -4   1   2      117.20      121.52      3.13 o
  -3   1   2      156.86      148.10      2.19 o
  -2   1   2      508.13      481.53      4.49 o
  -1   1   2     5490.98     5786.36     45.91 o
   1   1   2     2459.48     2373.45     20.15 o
   2   1   2     1733.68     1752.32     17.38 o
   3   1   2        0.97        0.78      0.98 o
   4   1   2      180.11      175.15      6.42 o
   5   1   2      117.82      114.49      9.09 o
  -5   2   2      123.72      116.88      4.16 o
  -4   2   2      815.90      792.57     11.70 o
  -3   2   2     1091.28     1031.21     11.59 o
  -2   2   2     3238.48     3393.86     36.65 o
  -1   2   2      169.17      188.37      2.05 o
   0   2   2       21.20       25.61      0.90 o
   1   2   2      785.82      771.85      8.40 o
   2   2   2     2086.60     2010.54     18.76 o
   3   2   2     1106.40     1072.48     11.74 o
   4   2   2      152.36      151.33     10.69 o
   5   2   2        1.60        1.82      5.86 o
  -5   3   2       88.75       90.22      3.39 o
  -4   3   2        0.02        3.03      1.30 o
  -3   3   2      350.00      346.32      4.35 o
  -2   3   2      912.03      863.75      9.86 o
   0   3   2     2107.90     2177.90     17.69 o
   1   3   2      911.54      878.97      8.95 o
   2   3   2       48.84       44.34      1.69 o
   3   3   2      261.69      244.56      5.41 o
   4   3   2      178.97      157.66      7.92 o
  -5   4   2      180.31      183.07      5.13 o
  -4   4   2      674.88      648.36     26.97 o
  -3   4   2      457.43      418.35      5.74 o
  -2   4   2      331.04      345.72      4.20 o
  -1   4   2       84.76       85.75      1.83 o
   0   4   2     1518.54     1579.84     15.88 o
   1   4   2     1027.14     1026.17     13.38 o
   2   4   2      715.97      683.86     10.07 o
   3   4   2      294.70      291.13      8.73 o
   4   4   2        0.01       -9.15      5.16 o
  -5   5   2        1.90        3.29      4.41 o
  -4   5   2       70.13       61.33      6.58 o
  -3   5   2      889.87      889.47     11.39 o
  -2   5   2     1174.34     1199.76     14.19 o
  -1   5   2     1525.65     1605.27     17.29 o
   0   5   2       36.56       33.43      1.78 o
   1   5   2        0.36       -1.21      1.24 o
   2   5   2       69.76       74.92      4.01 o
   3   5   2      178.93      184.36      9.05 o
   4   5   2      109.66      109.79     11.26 o
  -5   6   2      152.42      180.37     12.57 o
  -4   6   2      218.00      193.75     15.62 o
  -3   6   2       36.42       31.06      2.11 o
  -2   6   2      264.55      268.17      6.01 o
  -1   6   2      491.48      486.52      6.66 o
   0   6   2      744.34      771.09     11.48 o
   1   6   2      176.90      163.12      5.57 o
   2   6   2      219.34      203.75      6.67 o
   3   6   2        5.45        1.83      5.41 o
  -5   7   2       33.09       31.78      7.04 o
  -4   7   2      205.97      232.45     12.80 o
  -3   7   2      671.61      632.84     14.89 o
  -2   7   2      204.29      206.24      4.66 o
  -1   7   2       24.59       25.46      2.75 o
   0   7   2        1.52        3.54      2.29 o
   1   7   2       92.75       87.44      5.14 o
   2   7   2       73.80       83.29      7.48 o
   3   7   2      101.15       95.24     11.52 o
  -4   8   2        6.76        4.68      1.94 o
  -3   8   2       41.81       50.72      3.67 o
  -2   8   2      388.67      361.15     10.71 o
  -1   8   2      162.26      168.16      6.05 o
   0   8   2      224.36      204.91      8.98 o
   1   8   2       43.14       39.28      5.56 o
   2   8   2        1.76        3.30      4.33 o
  -4   9   2      149.33      152.30      8.79 o
  -3   9   2      107.70      111.29      5.84 o
  -2   9   2       24.38       19.14      2.61 o
  -1   9   2       37.75       34.55      4.56 o
   0   9   2       27.32       22.65      4.21 o
   1   9   2       91.70       90.60      7.12 o
  -2  10   2      122.15      119.34     11.40 o
  -1  10   2       62.28       50.71      7.63 o
  -1 -10   3        0.68       -4.90      4.57 o
   0 -10   3       56.76       55.18      7.83 o
   1 -10   3       75.70       74.73      8.16 o
   2 -10   3       48.22       48.18      6.75 o
   3 -10   3       64.73       74.22      5.28 o
  -2  -9   3       11.67       14.98      6.24 o
  -1  -9   3      109.42      104.38      7.24 o
   0  -9   3       10.45       11.34      3.43 o
   1  -9   3        3.39        0.77      2.33 o
   2  -9   3       70.00       69.06      3.27 o
   3  -9   3       84.01       85.25      4.00 o
   4  -9   3      120.53      135.72      5.47 o
  -2  -8   3       22.35       22.87      4.86 o
  -1  -8   3       31.05       27.41      5.46 o
   0  -8   3      680.35      642.61     15.06 o
   1  -8   3       81.41       88.25      3.75 o
   2  -8   3       82.09       80.78      2.63 o
   3  -8   3        1.32        4.80      2.02 o
   4  -8   3       17.96       20.94      2.52 o
  -3  -7   3       69.44       62.71      6.52 o
  -2  -7   3      117.28      114.96      5.21 o
  -1  -7   3       31.08       27.27      2.94 o
   0  -7   3       19.74       17.94      1.86 o
   1  -7   3      903.93      904.98     10.74 o
   2  -7   3       67.98       69.26      2.19 o
   3  -7   3      403.43      405.42      7.50 o
  -4  -6   3        2.17       -1.01      6.52 o
  -3  -6   3       55.54       53.08      4.45 o
  -2  -6   3      245.33      226.14      6.69 o
  -1  -6   3      901.29      910.29     11.44 o
   0  -6   3      605.65      614.45      8.06 o
   1  -6   3       52.57       58.44      1.92 o
   2  -6   3       31.66       30.64      1.41 o
   3  -6   3       11.16       11.49      1.22 o
  -4  -5   3      116.11      110.67      6.19 o
  -3  -5   3      229.57      228.89      7.77 o
  -2  -5   3       10.55        9.00      1.75 o
  -1  -5   3      127.09      122.36      2.82 o
   0  -5   3     1200.21     1205.58     11.15 o
   1  -5   3     1787.89     1801.50     18.66 o
   2  -5   3      622.73      626.11      8.98 o
   3  -5   3      504.56      501.76     10.43 o
   5  -5   3       34.64       31.14      3.53 o
  -4  -4   3       37.26       34.34      3.57 o
  -3  -4   3      434.37      425.92      9.02 o
  -2  -4   3     1471.65     1435.13     14.25 o
  -1  -4   3     1230.56     1220.52     11.22 o
   0  -4   3      634.00      668.34      6.52 o
   1  -4   3      149.09      148.84      2.15 o
   2  -4   3     1200.19     1173.62     13.96 o
   3  -4   3      442.82      427.47      7.41 o
   4  -4   3      871.24      838.81     16.13 o
   5  -4   3       97.39       97.84      4.00 o
  -5  -3   3       99.50      121.10      7.49 o
  -4  -3   3      230.03      227.18      6.92 o
  -3  -3   3       75.58       67.23      2.68 o
  -2  -3   3      128.24      129.66      2.79 o
  -1  -3   3     2562.40     2503.76     22.18 o
   0  -3   3     6609.13     6785.54     55.08 o
   1  -3   3     3289.94     3282.81     28.93 o
   2  -3   3      551.12      531.13      6.12 o
   3  -3   3        9.40       12.08      0.95 o
   4  -3   3       16.44       15.85      2.08 o
   5  -3   3      282.76      294.74      7.21 o
  -5  -2   3       14.63       19.67      5.32 o
  -4  -2   3      344.39      343.56      8.25 o
  -3  -2   3     1559.62     1533.46     15.80 o
  -2  -2   3     2872.19     2763.39     23.64 o
  -1  -2   3     1134.21     1156.27      9.70 o
   0  -2   3      754.51      785.97      6.36 o
   1  -2   3     4053.10     4120.55     32.44 o
   2  -2   3     1979.37     1887.44     16.84 o
   3  -2   3     1638.75     1648.12     21.77 o
   4  -2   3      477.11      494.25      9.81 o
   5  -2   3       39.44       42.07      3.43 o
  -5  -1   3      173.69      171.03      9.04 o
  -4  -1   3      113.71      102.37      3.26 o
  -3  -1   3       70.13       71.15      2.03 o
  -2  -1   3     3079.03     3032.64     25.46 o
  -1  -1   3     9287.47     9531.12     70.81 o
   0  -1   3     5828.51     6227.58     51.11 o
   1  -1   3     2428.86     2338.52     16.96 o
   2  -1   3       11.82       12.44      0.71 o
   3  -1   3      134.83      131.14      2.40 o
   4  -1   3      534.25      562.67      8.42 o
   5  -1   3      230.81      246.46      7.20 o
  -5   0   3      131.95      134.00      6.60 o
  -4   0   3     1179.38     1180.01     14.22 o
  -3   0   3     1865.63     1807.88     16.70 o
  -2   0   3     1367.43     1397.43     12.22 o
  -1   0   3      155.60      175.15      2.47 o
   1   0   3     5568.58     5594.05     45.70 o
   2   0   3     4740.52     4671.81     41.68 o
   3   0   3      916.38      916.75     10.62 o
   4   0   3      115.82      118.64      4.12 o
   5   0   3       12.39        4.60      3.77 o
  -5   1   3       74.32       77.59      3.54 o
  -4   1   3        8.06        6.25      1.09 o
  -3   1   3     1499.48     1508.05     13.87 o
  -2   1   3     3780.90     3845.73     32.10 o
  -1   1   3    10535.82    11154.46     91.16 o
   0   1   3     5723.64     6091.36     48.23 o
   1   1   3      165.63      158.85      2.37 o
   2   1   3      489.23      485.02      5.79 o
   3   1   3     1009.37      998.99     13.85 o
   4   1   3      467.55      489.60      9.86 o
   5   1   3      120.57      146.89      8.04 o
  -5   2   3      344.83      344.70      9.83 o
  -4   2   3     1083.18     1058.78     14.99 o
  -3   2   3      935.98      917.02     10.51 o
  -2   2   3       72.07       65.15      1.16 o
  -1   2   3     1317.00     1405.69     13.66 o
   0   2   3     8668.80     9152.17     72.09 o
   1   2   3     5583.54     5649.45     52.82 o
   2   2   3     1632.39     1621.46     20.99 o
   3   2   3      192.55      209.93      4.81 o
   4   2   3        6.96        4.34      2.49 o
  -5   3   3        4.27        5.04      1.81 o
  -4   3   3      299.16      283.79      5.14 o
  -3   3   3     2359.74     2351.13     25.20 o
  -2   3   3     3989.78     3994.85     35.52 o
  -1   3   3     4176.67     4337.42     38.61 o
   0   3   3      345.59      321.64      3.66 o
   1   3   3      277.83      298.11      4.38 o
   2   3   3     1048.19     1048.34     14.10 o
   3   3   3      738.62      773.41     16.96 o
   4   3   3      213.84      246.49     10.01 o
  -5   4   3      316.62      316.63      8.26 o
  -4   4   3      375.62      357.79      7.06 o
  -3   4   3       60.09       57.88      1.86 o
  -1   4   3     1753.07     1773.53     16.53 o
   0   4   3     4373.25     4405.10     41.73 o
   1   4   3     1951.22     1925.30     20.04 o
   2   4   3      371.13      394.10      6.07 o
   3   4   3        5.16        1.74      3.13 o
   4   4   3       53.60       58.39      8.85 o
  -5   5   3      136.27      130.11      5.45 o
  -4   5   3      465.83      452.17      8.42 o
  -3   5   3     1340.18     1308.38     16.40 o
  -2   5   3     1290.20     1303.09     14.00 o
  -1   5   3      607.91      574.30      7.25 o
   0   5   3        2.18        3.08      1.21 o
   1   5   3      983.65      991.08     12.49 o
   2   5   3      680.60      685.80     13.22 o
   3   5   3      258.03      255.30     10.82 o
  -4   6   3        0.30        2.40      1.39 o
  -3   6   3       13.08       16.67      1.93 o
  -2   6   3      659.57      667.81     16.02 o
  -1   6   3     1431.16     1455.35     18.34 o
   0   6   3     1553.36     1551.96     19.25 o
   1   6   3      303.21      299.33      7.73 o
   2   6   3        3.61        2.09      2.86 o
   3   6   3       32.65       28.71      5.18 o
  -5   7   3      127.38      121.69      4.06 o
  -4   7   3      278.10      266.78     11.91 o
  -3   7   3      290.49      288.87      7.84 o
  -2   7   3      381.49      345.95      9.94 o
  -1   7   3        6.10        7.48      2.19 o
   0   7   3      224.40      232.70     12.70 o
   1   7   3      438.19      466.95     17.32 o
   2   7   3      158.57      182.23      9.84 o
  -4   8   3       10.39        9.32      2.29 o
  -3   8   3      116.64      121.26      5.51 o
  -2   8   3      384.06      381.81      9.19 o
  -1   8   3      437.90      430.59     16.45 o
   0   8   3      105.26      108.76      6.83 o
   1   8   3        7.88       12.64      4.10 o
   2   8   3       24.33       23.02      7.09 o
  -3   9   3       49.23       43.12      4.17 o
  -2   9   3        1.47       -4.54      2.87 o
  -1   9   3       67.17       66.54      7.76 o
   0   9   3       94.40      111.67     10.64 o
   1   9   3       88.98       87.05     10.24 o
  -2  10   3       94.43       97.52      9.60 o
  -1  10   3       58.86       47.87      7.65 o
  -1 -10   4       14.99       20.19      6.52 o
   0 -10   4      165.34      159.88     11.85 o
   1 -10   4      116.70      126.37     10.30 o
   2 -10   4       20.56       21.10      4.09 o
   3 -10   4        4.64        3.20      3.04 o
  -2  -9   4       46.20       44.66      8.02 o
  -1  -9   4        0.70       -3.25      3.29 o
   0  -9   4        0.92       -0.65      2.76 o
   1  -9   4      244.37      234.90      8.22 o
   2  -9   4      295.48      304.44     10.10 o
   3  -9   4      195.68      215.07      6.00 o
   4  -9   4       65.33       64.80      5.39 o
  -2  -8   4      138.73      158.81      7.29 o
  -1  -8   4      182.88      190.45      7.77 o
   0  -8   4      276.68      273.01      8.19 o
   1  -8   4      331.45      329.15     10.32 o
   2  -8   4        1.68        0.42      1.18 o
   3  -8   4      162.95      171.77      8.60 o
   4  -8   4      182.56      182.05      5.42 o
  -3  -7   4       83.50       71.14      6.66 o
  -2  -7   4        5.56        6.68      2.56 o
  -1  -7   4       37.70       44.58      3.34 o
   0  -7   4       50.17       44.51      2.77 o
   1  -7   4     1404.49     1373.92     17.81 o
   2  -7   4     1004.68      985.71     12.69 o
   3  -7   4      271.08      268.14      5.69 o
   4  -7   4        1.81        4.38      1.80 o
  -4  -6   4       12.88       17.33      7.22 o
  -3  -6   4      138.87      154.90      6.85 o
  -2  -6   4      417.28      424.12      9.54 o
  -1  -6   4      528.96      523.11      8.36 o
   0  -6   4      524.93      512.93      7.07 o
   1  -6   4      257.20      257.45      3.89 o
   2  -6   4     1074.54     1048.20     12.15 o
   3  -6   4      417.24      408.37      8.54 o
   4  -6   4      484.31      454.41      8.98 o
  -4  -5   4       43.35       52.37      4.36 o
  -3  -5   4       38.58       35.93      3.74 o
  -2  -5   4       56.44       51.90      2.54 o
  -1  -5   4      352.49      331.56      4.51 o
   0  -5   4     1709.05     1686.08     15.76 o
   1  -5   4     2178.07     2174.21     24.03 o
   2  -5   4     1489.37     1481.00     16.37 o
   3  -5   4        4.70        7.52      1.14 o
   4  -5   4        1.51        2.10      2.85 o
   5  -5   4      180.51      174.70      7.63 o
  -4  -4   4      170.26      166.93      6.67 o
  -3  -4   4      376.55      375.97      8.36 o
  -2  -4   4     1040.28     1036.18     10.85 o
  -1  -4   4      203.03      199.80      3.34 o
   0  -4   4      246.38      261.00      3.42 o
   1  -4   4      410.81      400.87      5.52 o
   2  -4   4     1647.07     1639.35     19.34 o
   3  -4   4     1430.05     1399.43     16.64 o
   4  -4   4      270.12      274.40      6.76 o
   5  -4   4       82.27       86.99      4.15 o
  -5  -3   4       59.41       62.77      5.73 o
  -4  -3   4        8.26        8.08      2.34 o
  -2  -3   4      561.67      534.98      6.69 o
  -1  -3   4     2250.62     2229.90     18.96 o
   0  -3   4     1398.53     1327.59     10.98 o
   1  -3   4     4355.54     4516.80     41.94 o
   2  -3   4      161.82      152.77      2.08 o
   3  -3   4      197.76      195.60      4.56 o
   4  -3   4      241.54      232.93      6.63 o
   5  -3   4      235.29      237.73      7.86 o
  -5  -2   4      101.18      103.58      7.10 o
  -4  -2   4      505.86      500.53      9.79 o
  -3  -2   4      398.74      397.77      5.90 o
  -2  -2   4      391.72      409.39      4.60 o
  -1  -2   4       82.23       91.03      1.72 o
   0  -2   4      432.52      416.80      3.89 o
   1  -2   4     2319.07     2289.29     19.13 o
   2  -2   4     3717.93     3735.76     32.90 o
   3  -2   4      638.36      621.55      7.12 o
   4  -2   4       77.87       75.60      3.83 o
   5  -2   4        2.20        3.61      5.27 o
  -5  -1   4        6.29        4.22      3.50 o
  -4  -1   4       54.10       48.79      2.67 o
  -3  -1   4      863.68      852.51      8.86 o
  -2  -1   4      982.81      978.96      9.36 o
  -1  -1   4     5053.67     5157.39     40.15 o
   0  -1   4     2485.66     2655.51     21.14 o
   1  -1   4      174.73      184.18      2.08 o
   2  -1   4      375.62      373.57      4.77 o
   3  -1   4      611.79      578.84      9.43 o
   4  -1   4      385.86      389.87     10.02 o
   5  -1   4      160.14      169.38     10.72 o
  -5   0   4      257.86      271.34      6.52 o
  -4   0   4      398.51      398.06      6.15 o
  -3   0   4      245.44      239.35      3.57 o
  -2   0   4       30.81       28.57      1.09 o
  -1   0   4      878.57      936.37      7.81 o
   0   0   4     6307.49     6669.32     51.57 o
   1   0   4     1887.29     1877.76     15.18 o
   2   0   4     1323.92     1296.38     13.24 o
   3   0   4       83.18       83.22      2.44 o
   4   0   4        0.55        2.00      1.76 o
   5   0   4       54.77       63.35      5.35 o
  -5   1   4       25.91       25.44      2.70 o
  -4   1   4      472.06      455.57      6.36 o
  -3   1   4     1716.84     1718.66     15.76 o
  -2   1   4     2213.72     2259.90     20.24 o
  -1   1   4     1115.58     1214.15     10.45 o
   1   1   4      626.31      612.63      5.96 o
   2   1   4      597.61      575.62      7.13 o
   3   1   4      870.05      870.50     11.29 o
   4   1   4      193.27      195.10      8.02 o
   5   1   4       65.14       65.48      8.45 o
  -5   2   4      210.44      212.36      6.35 o
  -4   2   4      140.68      148.68      3.93 o
  -3   2   4       68.71       68.22      1.92 o
  -2   2   4     1556.65     1626.38     14.71 o
  -1   2   4     2190.28     2272.99     21.77 o
   0   2   4     3657.71     3710.74     31.22 o
   1   2   4      798.57      754.44      8.32 o
   2   2   4      121.87      119.27      3.15 o
   3   2   4        7.25        7.70      2.38 o
   4   2   4      103.46      109.61      6.64 o
  -5   3   4      192.14      201.08      4.88 o
  -4   3   4      805.70      795.09     11.63 o
  -3   3   4     1288.84     1287.58     14.41 o
  -2   3   4      673.34      703.24      7.37 o
  -1   3   4        0.78        1.58      0.58 o
   0   3   4      546.64      511.20      5.56 o
   1   3   4     2037.51     2061.80     20.57 o
   2   3   4      586.20      576.15      9.76 o
   3   3   4      332.79      316.78     11.18 o
   4   3   4       50.64       52.04      8.59 o
  -5   4   4       80.27       80.24      3.24 o
  -4   4   4       13.00       13.58      1.52 o
  -3   4   4      621.52      621.13      8.54 o
  -2   4   4     2042.14     2129.28     20.63 o
  -1   4   4     2755.85     2783.04     26.87 o
   0   4   4      748.28      746.26      7.90 o
   1   4   4       12.93       12.30      1.82 o
   2   4   4       84.65       93.76      4.42 o
   3   4   4       67.85       78.79      6.21 o
   4   4   4      110.76      147.90     13.18 o
  -5   5   4      229.40      228.92      4.66 o
  -4   5   4      632.22      625.45      9.46 o
  -3   5   4      442.81      450.28      8.72 o
  -2   5   4        2.54        3.94      0.86 o
  -1   5   4      716.32      720.62      8.83 o
   0   5   4     1346.36     1349.18     15.28 o
   1   5   4      640.58      654.33     14.19 o
   2   5   4      234.58      245.92      7.22 o
   3   5   4       52.75       58.64      6.12 o
  -5   6   4        0.16        0.54      1.77 o
  -4   6   4      187.48      182.15      4.14 o
  -3   6   4      900.12      914.53     25.51 o
  -2   6   4     1272.70     1265.57     21.11 o
  -1   6   4      377.58      355.81      6.49 o
   0   6   4       21.31       17.60      2.14 o
   1   6   4       53.08       58.84      3.73 o
   2   6   4      114.14      134.73      6.70 o
   3   6   4       88.51      101.85      9.05 o
  -4   7   4      190.91      181.22      7.33 o
  -3   7   4        0.45       -1.99      2.01 o
  -2   7   4      165.34      162.95      5.08 o
  -1   7   4      591.29      596.57     17.15 o
   0   7   4      497.40      488.83     12.98 o
   1   7   4      238.38      239.91     11.44 o
   2   7   4       30.35       29.59      5.70 o
  -4   8   4      233.33      246.31      8.67 o
  -3   8   4      411.67      409.92     12.12 o
  -2   8   4      183.05      193.31      5.98 o
  -1   8   4       74.56       64.51      4.91 o
   0   8   4       35.88       36.40      6.76 o
   1   8   4       99.74      113.19      9.56 o
  -3   9   4       30.87       38.54      7.90 o
  -2   9   4      187.03      196.20      8.49 o
  -1   9   4      217.17      210.54     13.37 o
   0   9   4      157.40      156.84     12.55 o
  -1 -10   5       44.42       55.79      8.75 o
   0 -10   5       18.91       22.47      6.32 o
   1 -10   5        0.12        0.80      4.49 o
   2 -10   5        6.80       15.90      3.87 o
   3 -10   5       72.41       70.48      8.54 o
  -2  -9   5        5.95        6.58      5.85 o
  -1  -9   5       80.02       82.71      6.49 o
   0  -9   5      105.77      104.03      6.56 o
   1  -9   5      261.12      266.77      7.93 o
   2  -9   5       76.50       87.62      4.10 o
   3  -9   5        7.75       11.27      2.48 o
   4  -9   5        7.63        6.52      2.74 o
  -2  -8   5      110.21       97.87      8.70 o
  -1  -8   5      236.67      222.49      9.03 o
   0  -8   5       21.21       27.10      3.35 o
   1  -8   5       53.09       55.36      3.15 o
   2  -8   5      413.06      421.33      6.73 o
   3  -8   5      177.39      183.80      5.08 o
   4  -8   5       90.64       91.57      3.25 o
  -3  -7   5        4.39       -4.13      3.43 o
  -2  -7   5       55.31       54.82      3.88 o
  -1  -7   5      568.47      554.08     11.21 o
   0  -7   5     1057.73     1073.15     15.05 o
   1  -7   5      133.27      144.06      5.12 o
   2  -7   5      126.54      131.13      3.65 o
   3  -7   5       52.15       50.72      2.65 o
   4  -7   5       84.56       79.64      3.63 o
  -4  -6   5       73.65       69.75      9.93 o
  -3  -6   5      131.94      143.23     12.95 o
  -2  -6   5      485.40      455.74      9.96 o
  -1  -6   5        8.20        8.63      1.77 o
   0  -6   5      398.10      399.22      5.96 o
   1  -6   5      883.36      883.11      9.58 o
   2  -6   5      941.21      930.92     11.00 o
   3  -6   5      735.38      711.52     11.58 o
   4  -6   5       68.18       69.60      2.69 o
   5  -6   5        0.51       -1.71      3.00 o
  -4  -5   5        2.71       -1.38      3.10 o
  -3  -5   5       80.53       90.98      6.34 o
  -2  -5   5      542.92      576.50      9.25 o
  -1  -5   5     2581.80     2603.28     30.81 o
   0  -5   5     1158.17     1127.51     11.03 o
   1  -5   5      310.28      315.88      4.16 o
   2  -5   5        8.39       12.36      0.88 o
   3  -5   5      654.41      629.48      9.13 o
   4  -5   5      399.73      382.29      7.46 o
   5  -5   5      153.80      161.67      7.86 o
  -4  -4   5      254.59      260.95      8.43 o
  -3  -4   5      342.39      336.83      7.84 o
  -2  -4   5      209.65      193.67      4.07 o
  -1  -4   5      137.10      136.03      2.58 o
   0  -4   5     3290.62     3312.23     27.91 o
   1  -4   5     3397.85     3282.45     29.23 o
   2  -4   5     2069.58     2020.84     19.20 o
   3  -4   5      661.25      645.05      8.44 o
   4  -4   5        9.11        7.30      2.18 o
   5  -4   5       18.54       21.58      2.89 o
  -5  -3   5        0.31       -0.05      3.32 o
  -4  -3   5       10.66       13.08      2.56 o
  -3  -3   5      835.61      862.78     10.82 o
  -2  -3   5     2018.05     1945.62     19.72 o
  -1  -3   5     4946.00     5052.83     43.64 o
   0  -3   5      682.66      654.38      5.91 o
   1  -3   5       83.10       93.03      1.70 o
   2  -3   5      938.24      897.85      8.98 o
   3  -3   5     1351.56     1312.52     16.08 o
   4  -3   5      816.81      815.16     16.97 o
   5  -3   5       63.75       72.15      5.75 o
  -5  -2   5      117.57      133.96      7.73 o
  -4  -2   5      334.61      321.66      7.48 o
  -3  -2   5      366.58      343.46      5.80 o
  -2  -2   5      255.41      254.85      3.58 o
  -1  -2   5     2338.30     2317.75     19.50 o
   0  -2   5     8700.70     9126.50     70.59 o
   1  -2   5     2888.40     2736.61     22.88 o
   2  -2   5     2552.71     2537.58     23.99 o
   3  -2   5       48.29       50.26      1.98 o
   4  -2   5      129.79      133.09      4.49 o
   5  -2   5      157.50      190.97     10.49 o
  -5  -1   5       15.36       18.92      3.39 o
  -4  -1   5      306.44      310.77      6.24 o
  -3  -1   5     2231.40     2215.95     22.27 o
  -2  -1   5     2889.89     2860.85     26.81 o
  -1  -1   5     1388.66     1442.13     13.11 o
   0  -1   5      215.81      229.85      2.86 o
   1  -1   5     1422.09     1466.30     13.25 o
   2  -1   5     1965.38     1905.70     19.96 o
   3  -1   5     2562.08     2563.52     31.66 o
   4  -1   5      310.63      332.82      8.16 o
   5  -1   5       14.38       17.81      5.69 o
  -5   0   5      131.19      139.60      4.70 o
  -4   0   5      172.01      170.27      3.77 o
  -3   0   5       10.83       10.18      0.98 o
  -2   0   5     2341.18     2403.31     20.61 o
  -1   0   5     2420.05     2387.43     19.01 o
   0   0   5     8741.03     9309.69     75.10 o
   1   0   5     4413.96     4443.19     35.08 o
   2   0   5      261.51      257.28      6.12 o
   3   0   5      110.13      100.63      4.07 o
   4   0   5      451.56      430.78     12.06 o
   5   0   5      109.42      135.15     10.75 o
  -5   1   5      140.39      147.23      4.97 o
  -4   1   5      788.12      761.57     14.47 o
  -3   1   5     1692.54     1655.19     15.32 o
  -2   1   5     1667.66     1731.82     15.04 o
  -1   1   5       50.28       53.57      1.27 o
   1   1   5     4840.66     4978.75     46.63 o
   2   1   5     2481.90     2410.03     28.90 o
   3   1   5      907.95      905.71     28.95 o
   4   1   5       52.52       59.43      4.73 o
  -5   2   5       23.54       20.22      2.43 o
  -4   2   5        1.20        2.13      1.59 o
  -3   2   5      731.16      736.37      9.36 o
  -2   2   5     2398.07     2452.13     23.23 o
  -1   2   5     4485.06     4753.05     41.64 o
   0   2   5     2634.52     2732.13     24.52 o
   1   2   5      992.86     1002.01     10.73 o
   2   2   5      195.31      190.67      4.02 o
   3   2   5      307.88      277.35      9.80 o
   4   2   5      316.18      325.87     16.56 o
  -5   3   5      296.64      299.08      6.18 o
  -4   3   5      475.50      457.74      7.63 o
  -3   3   5      912.24      894.98      8.66 o
  -2   3   5        0.52        1.26      0.67 o
  -1   3   5      191.19      212.26      3.14 o
   0   3   5     1142.91     1199.64     12.42 o
   1   3   5     2256.16     2284.33     24.22 o
   2   3   5     1194.63     1145.91     18.84 o
   3   3   5       87.73       90.89      7.63 o
   4   3   5        0.03        3.75      5.85 o
  -5   4   5        5.24        5.73      1.75 o
  -4   4   5      247.79      242.55      4.91 o
  -3   4   5      786.61      772.90      9.34 o
  -2   4   5     1721.22     1677.08     24.77 o
  -1   4   5      683.94      677.66     10.36 o
   0   4   5      751.73      748.29      8.59 o
   1   4   5        2.07        2.15      1.32 o
   2   4   5      488.56      478.70     10.24 o
   3   4   5      249.76      245.44     10.40 o
  -5   5   5      146.52      148.78      5.21 o
  -3   5   5        3.04        0.80      1.02 o
  -2   5   5      104.29      104.49      2.71 o
  -1   5   5      474.49      486.23      7.17 o
   0   5   5      926.87      929.24     15.01 o
   1   5   5      908.17      914.83     16.08 o
   2   5   5      123.33      121.69      6.11 o
   3   5   5        6.56        0.67      3.68 o
  -5   6   5       84.22       89.82      3.21 o
  -4   6   5      224.00      222.37      7.33 o
  -3   6   5      455.15      443.55      7.62 o
  -2   6   5      400.50      406.02      7.66 o
  -1   6   5       84.86       84.67      3.66 o
   0   6   5        0.34        1.02      2.11 o
   1   6   5      211.38      219.30      7.85 o
   2   6   5      196.96      189.46      9.74 o
  -4   7   5        0.03       -0.33      1.63 o
  -3   7   5       48.56       51.89      2.52 o
  -2   7   5      275.85      291.20      9.08 o
  -1   7   5      394.75      385.68      9.36 o
   0   7   5      143.70      142.29      9.19 o
   1   7   5      108.33      107.92      6.12 o
   2   7   5        3.31        1.53      4.26 o
  -4   8   5      136.53      148.20      6.01 o
  -3   8   5       97.26       88.93      3.44 o
  -2   8   5        4.70        5.64      2.12 o
  -1   8   5       13.63       13.81      3.49 o
   0   8   5       61.90       64.23      5.72 o
   1   8   5       60.93       56.88      6.19 o
  -3   9   5      110.43      112.77      6.30 o
  -2   9   5      110.84      112.39      9.54 o
  -1   9   5       40.34       48.12      7.55 o
   0   9   5       26.74       27.38      7.33 o
  -1 -10   6       31.46       29.15      7.20 o
   0 -10   6        1.98        5.48      5.27 o
   1 -10   6        6.36       14.52      5.40 o
   2 -10   6       25.74       27.23      8.35 o
   3 -10   6       79.55       88.80      5.45 o
  -2  -9   6       16.93        6.34      5.85 o
  -1  -9   6       52.02       64.71      6.00 o
   0  -9   6      118.89      113.40      6.94 o
   1  -9   6       87.64       85.86      4.71 o
   2  -9   6       58.14       56.16      3.47 o
   3  -9   6        8.36        9.22      2.42 o
  -2  -8   6       23.41       31.83      5.23 o
  -1  -8   6        4.24        1.63      2.74 o
   0  -8   6        8.18       10.86      2.80 o
   1  -8   6       65.74       74.59      4.20 o
   2  -8   6      273.83      268.54      5.80 o
   3  -8   6      214.74      215.06      5.55 o
   4  -8   6       75.32       80.55      3.79 o
  -3  -7   6       53.30       52.54     12.91 o
  -2  -7   6       95.72      105.61      5.12 o
  -1  -7   6      192.97      188.59      6.01 o
   0  -7   6      336.71      335.34      7.58 o
   1  -7   6      104.17       97.49      3.33 o
   2  -7   6        3.13        2.02      1.63 o
   3  -7   6      132.07      136.97      6.84 o
   4  -7   6      133.19      142.79      9.39 o
  -4  -6   6       67.06       78.17     10.17 o
  -3  -6   6       36.31       38.14      4.10 o
  -2  -6   6        0.06        0.79      2.11 o
  -1  -6   6       22.89       18.59      2.02 o
   0  -6   6      388.78      395.51      5.95 o
   1  -6   6      852.50      846.14     15.20 o
   2  -6   6      311.79      294.00      4.90 o
   3  -6   6      214.20      216.14      4.99 o
   4  -6   6        0.61        1.89      1.52 o
  -4  -5   6       27.94       20.63      4.45 o
  -3  -5   6      303.16      282.22      8.69 o
  -2  -5   6      327.51      322.99      6.38 o
  -1  -5   6      566.30      573.56      7.62 o
   0  -5   6       67.65       64.35      2.13 o
   1  -5   6       50.37       55.30      1.75 o
   2  -5   6      311.88      302.09      3.88 o
   3  -5   6      290.52      280.36      5.80 o
   4  -5   6      328.05      313.35      8.31 o
   5  -5   6       52.58       53.35      3.54 o
  -4  -4   6       45.60       43.47      5.05 o
  -3  -4   6        6.14        7.74      2.57 o
  -2  -4   6      337.05      329.93      4.86 o
  -1  -4   6      556.02      555.20      5.99 o
   0  -4   6     1996.73     2056.48     18.75 o
   1  -4   6      642.96      623.93      6.82 o
   2  -4   6      355.33      350.09      4.24 o
   3  -4   6        0.45        1.68      1.69 o
   4  -4   6       51.82       52.12      3.85 o
   5  -4   6      101.45      102.94      5.15 o
  -5  -3   6       55.11       50.26     10.97 o
  -4  -3   6      209.69      203.88      7.19 o
  -3  -3   6      680.17      655.55     10.50 o
  -2  -3   6      550.67      559.12      7.62 o
  -1  -3   6       31.74       31.19      1.65 o
   0  -3   6        4.90        3.86      0.72 o
   1  -3   6     1912.65     1968.04     17.96 o
   2  -3   6      985.33      935.02     10.52 o
   3  -3   6      675.33      662.89      8.89 o
   4  -3   6      154.32      160.14      9.32 o
   5  -3   6        8.49        7.13      3.14 o
  -5  -2   6       61.16       59.95      5.60 o
  -4  -2   6        4.65        2.24      1.97 o
  -3  -2   6       82.40       81.10      2.84 o
  -2  -2   6     1739.06     1746.22     16.29 o
  -1  -2   6     2288.59     2312.50     19.57 o
   0  -2   6     2878.74     2907.69     24.44 o
   1  -2   6      543.09      555.02      6.11 o
   2  -2   6      213.70      216.05      3.38 o
   3  -2   6      161.51      162.69      4.04 o
   4  -2   6      232.40      234.95      5.08 o
   5  -2   6      137.14      157.43     10.08 o
  -5  -1   6      195.77      212.70      8.01 o
  -4  -1   6      500.87      493.82      8.36 o
  -3  -1   6      483.87      480.57      6.13 o
  -2  -1   6      697.01      752.70      7.28 o
  -1  -1   6      918.71      967.05      9.28 o
   0  -1   6     2761.82     2820.82     23.48 o
   1  -1   6     4139.02     4154.99     34.57 o
   2  -1   6      950.37      921.78     10.51 o
   3  -1   6      237.43      238.75      5.37 o
   4  -1   6       25.26       27.85      2.73 o
   5  -1   6        7.38        3.82      5.16 o
  -5   0   6        0.31       -0.21      2.62 o
  -4   0   6       96.08       89.90      2.91 o
  -3   0   6      962.79      962.05      9.69 o
  -2   0   6     3505.88     3566.50     41.18 o
  -1   0   6     4795.18     5049.08     39.45 o
   0   0   6       90.67       77.15      1.63 o
   1   0   6      103.00      100.73      2.16 o
   2   0   6      866.70      864.51     10.65 o
   3   0   6      397.63      399.64      9.02 o
   4   0   6      327.02      352.75     25.45 o
  -5   1   6      419.93      428.91      8.32 o
  -4   1   6      258.52      258.88      4.58 o
  -3   1   6      383.86      393.85      4.96 o
  -2   1   6      170.94      163.47      2.54 o
   0   1   6     4012.07     3969.89     34.88 o
   1   1   6     2124.60     2061.38     21.99 o
   2   1   6      631.85      638.09      8.92 o
   3   1   6        2.24        0.58      2.91 o
   4   1   6        8.28       14.41      3.34 o
  -5   2   6       40.08       38.08      2.76 o
  -4   2   6      645.44      641.90     15.47 o
  -3   2   6     1292.95     1272.28     12.83 o
  -2   2   6     3426.63     3530.76     31.35 o
  -1   2   6     1135.99     1204.99     10.92 o
   1   2   6      608.82      562.74      6.69 o
   2   2   6     1337.65     1356.48     16.99 o
   3   2   6      486.86      522.20     14.92 o
   4   2   6      110.41      128.52     11.23 o
  -5   3   6      237.15      247.37      7.70 o
  -4   3   6       69.79       77.67      3.10 o
  -3   3   6        3.02        2.32      0.86 o
  -2   3   6     1009.68      999.36      9.78 o
  -1   3   6     4427.59     4542.90     43.13 o
   0   3   6     3425.04     3366.79     35.14 o
   1   3   6      451.25      448.20      6.50 o
   2   3   6       73.32       75.94      3.83 o
   3   3   6       86.96       83.44      6.17 o
   4   3   6       56.21       62.40      9.17 o
  -5   4   6      160.19      158.77      4.42 o
  -4   4   6      728.31      698.61     10.82 o
  -3   4   6      883.97      900.85     11.12 o
  -2   4   6     1759.54     1814.20     20.99 o
  -1   4   6       21.61       26.25      1.52 o
   0   4   6      915.31      925.90     12.19 o
   1   4   6     1087.63     1102.72     21.64 o
   2   4   6      501.51      539.28     12.91 o
   3   4   6      250.58      284.51     11.60 o
  -5   5   6       50.63       51.47      2.94 o
  -4   5   6        0.16        0.32      1.44 o
  -3   5   6      397.99      392.70      5.70 o
  -2   5   6     1134.01     1150.74     15.29 o
  -1   5   6     3017.51     2945.58     36.61 o
   0   5   6      261.30      245.08      5.57 o
   1   5   6       86.56       79.53      4.16 o
   2   5   6       16.29       11.72      3.25 o
   3   5   6       95.97      114.58      8.09 o
  -5   6   6      180.90      184.73      7.74 o
  -4   6   6      347.43      340.39      9.38 o
  -3   6   6      391.53      390.14      6.42 o
  -2   6   6       15.90       13.77      1.85 o
  -1   6   6      121.55      124.14      5.00 o
   0   6   6      868.70      843.79     30.60 o
   1   6   6      268.23      273.98      8.90 o
   2   6   6      284.88      322.35     12.86 o
  -4   7   6       82.81       79.71      3.55 o
  -3   7   6      295.28      290.01      6.15 o
  -2   7   6      664.84      646.14     15.61 o
  -1   7   6      451.59      432.24     13.33 o
   0   7   6       67.29       55.13      5.14 o
   1   7   6       13.76       17.20      4.32 o
  -3   8   6       15.90       18.58      4.07 o
  -2   8   6        8.54       10.43      3.46 o
  -1   8   6      224.75      228.54     13.43 o
   0   8   6      280.19      267.64     11.09 o
   1   8   6       75.15       69.54      9.57 o
  -2   9   6      139.55      142.28     10.81 o
  -1   9   6       37.29       30.38      6.76 o
   0 -10   7       32.78       41.72      7.32 o
   1 -10   7       97.51      100.61      9.47 o
   2 -10   7      181.95      203.24     11.88 o
  -2  -9   7       40.23       56.59      8.80 o
  -1  -9   7      124.66      124.87     12.91 o
   0  -9   7      136.71      136.08     12.57 o
   1  -9   7        2.57        1.10      2.45 o
   2  -9   7       72.01       75.82      3.96 o
   3  -9   7      134.60      148.28      5.17 o
  -2  -8   7        1.97       -0.39      3.86 o
  -1  -8   7       43.12       43.09      4.08 o
   0  -8   7      426.46      426.41     19.82 o
   1  -8   7      525.16      525.47     15.53 o
   2  -8   7      211.02      221.04      6.37 o
   3  -8   7       18.65       13.58      3.47 o
   4  -8   7        0.95        1.80      1.86 o
  -3  -7   7       79.86       70.16      9.77 o
  -2  -7   7      224.60      227.06      8.15 o
  -1  -7   7      319.47      302.36     11.51 o
   0  -7   7       34.46       31.13      2.80 o
   1  -7   7      104.37      103.17      3.98 o
   2  -7   7      325.62      334.88      5.69 o
   3  -7   7      451.86      451.52      9.22 o
   4  -7   7      167.88      172.91      4.71 o
  -4  -6   7       17.08       18.21      7.44 o
  -3  -6   7        5.73        4.15      2.87 o
  -2  -6   7       94.33      106.02      4.77 o
  -1  -6   7      447.59      448.87      9.36 o
   0  -6   7     1262.49     1240.76     14.18 o
   1  -6   7      926.23      944.03     13.88 o
   2  -6   7      287.53      273.50      5.75 o
   3  -6   7        0.77        3.49      1.86 o
   4  -6   7      136.53      141.79      4.50 o
  -4  -5   7       77.36       73.13      9.60 o
  -3  -5   7      276.19      299.41      9.12 o
  -2  -5   7      431.93      413.34      8.98 o
  -1  -5   7      126.74      119.31      3.60 o
   0  -5   7        0.67        1.33      1.11 o
   1  -5   7     1059.48     1091.58     14.45 o
   2  -5   7     1308.48     1292.77     14.89 o
   3  -5   7      795.71      774.61     12.93 o
   4  -5   7      167.76      165.40      6.28 o
  -4  -4   7        0.02       -3.68      2.94 o
  -3  -4   7       45.06       49.60      3.88 o
  -2  -4   7      603.49      605.02      8.36 o
  -1  -4   7     1771.02     1787.09     16.63 o
   0  -4   7     2133.49     2132.61     19.49 o
   1  -4   7      899.06      879.70     10.01 o
   2  -4   7        0.76        3.04      0.85 o
   3  -4   7      186.29      178.98      4.14 o
   4  -4   7      365.92      377.28     13.00 o
   5  -4   7      161.94      187.83      6.99 o
  -5  -3   7       55.91       61.82      6.01 o
  -4  -3   7      292.66      288.45      8.70 o
  -3  -3   7      304.44      302.67      7.07 o
  -2  -3   7      272.32      278.81      4.12 o
  -1  -3   7       59.82       65.21      1.75 o
   0  -3   7     1043.03     1047.94     10.35 o
   1  -3   7     2143.42     2193.55     21.32 o
   2  -3   7     1646.09     1624.89     17.05 o
   3  -3   7      641.85      611.89      9.86 o
   4  -3   7       26.04       28.57      3.46 o
   5  -3   7       27.87       32.15      5.51 o
  -5  -2   7        3.58        3.77      3.64 o
  -4  -2   7       64.71       64.52      3.60 o
  -3  -2   7      602.95      596.13     14.59 o
  -2  -2   7     1541.61     1545.52     14.68 o
  -1  -2   7     1903.41     1919.53     16.54 o
   0  -2   7      869.13      847.04      8.35 o
   1  -2   7      216.42      218.08      3.23 o
   2  -2   7      260.73      270.53      4.08 o
   3  -2   7      677.60      649.94     12.00 o
   4  -2   7      506.24      520.22     10.53 o
  -5  -1   7      187.82      208.55      7.62 o
  -4  -1   7      291.38      269.23      6.62 o
  -3  -1   7       30.09       33.67      1.81 o
  -2  -1   7       36.38       38.04      1.49 o
  -1  -1   7      912.50      927.22      8.54 o
   0  -1   7     1547.04     1595.57     13.85 o
   1  -1   7     2584.40     2564.61     24.21 o
   2  -1   7     1454.48     1452.45     15.92 o
   3  -1   7       55.31       53.01      3.37 o
   4  -1   7       29.21       30.20      3.33 o
  -5   0   7       12.85       11.23      3.14 o
  -4   0   7      527.03      521.46      9.61 o
  -3   0   7     1074.46     1069.47     12.69 o
  -2   0   7      693.93      678.73      8.44 o
   0   0   7       41.14       43.16      1.94 o
   1   0   7      185.07      170.51      2.97 o
   2   0   7     1014.63     1003.96     16.18 o
   3   0   7      764.88      694.51     17.17 o
   4   0   7      171.06      177.48     11.40 o
  -5   1   7      186.73      191.27      6.15 o
  -4   1   7       32.29       34.46      1.89 o
  -3   1   7      153.12      159.36      3.16 o
  -2   1   7      683.96      712.80      8.13 o
  -1   1   7     1238.00     1266.27     12.12 o
   0   1   7     3037.30     3221.93     28.64 o
   1   1   7      605.55      618.37      9.02 o
   2   1   7      140.51      133.85      3.76 o
   3   1   7       33.19       30.61      3.74 o
   4   1   7      120.87      118.57     10.43 o
  -5   2   7       93.65      107.55      4.35 o
  -4   2   7     1011.74     1030.04     15.43 o
  -3   2   7      379.27      383.14      5.68 o
  -2   2   7      331.56      322.17      4.07 o
  -1   2   7        3.51        1.22      0.76 o
   0   2   7      335.75      335.21      4.01 o
   1   2   7      889.11      915.79     10.29 o
   2   2   7      529.63      509.81     10.04 o
   3   2   7      314.87      303.01     10.88 o
   4   2   7       19.32       28.19      7.11 o
  -5   3   7       16.78       21.31      2.34 o
  -4   3   7       14.00       18.03      1.80 o
  -3   3   7     1303.69     1343.09     15.61 o
  -2   3   7      454.73      473.20      5.45 o
  -1   3   7     1284.14     1304.19     14.18 o
   0   3   7      415.96      434.25      6.29 o
   1   3   7       41.33       42.84      2.31 o
   2   3   7       27.93       32.28      3.35 o
   3   3   7      126.21      135.85      7.89 o
  -5   4   7      243.18      256.91      5.88 o
  -4   4   7      359.58      353.89      6.76 o
  -3   4   7       88.11       87.04      2.54 o
  -2   4   7      206.92      209.43      3.72 o
  -1   4   7       34.65       29.97      1.60 o
   0   4   7      924.49      872.34     12.07 o
   1   4   7      603.89      590.10     11.54 o
   2   4   7      145.68      138.81      7.80 o
   3   4   7       31.89       18.79      4.56 o
  -5   5   7        8.45        9.32      1.98 o
  -4   5   7      294.04      308.05     16.85 o
  -3   5   7      668.99      676.22      8.89 o
  -2   5   7      332.04      335.26      7.81 o
  -1   5   7      291.79      281.18     10.00 o
   0   5   7       36.54       40.37      3.20 o
   1   5   7      176.47      178.63      6.07 o
   2   5   7      127.84      138.22      6.90 o
  -4   6   7       60.25       65.72      3.06 o
  -3   6   7       26.34       28.51      1.93 o
  -2   6   7      295.68      288.84      6.33 o
  -1   6   7      267.25      251.54      7.24 o
   0   6   7      683.14      670.19     26.10 o
   1   6   7       56.78       62.19      4.88 o
   2   6   7        2.92        2.72      4.57 o
  -4   7   7      223.26      236.74      9.15 o
  -3   7   7      272.78      292.70      7.75 o
  -2   7   7       94.75       93.25      4.37 o
  -1   7   7        4.90        3.21      2.63 o
   0   7   7       20.31       23.84      4.27 o
   1   7   7      239.15      252.03     15.99 o
  -3   8   7      113.74      137.48      6.84 o
  -2   8   7      186.92      160.92     10.78 o
  -1   8   7      186.46      192.36     12.73 o
   0   8   7       64.31       74.84      9.62 o
   0 -10   8       55.49       59.61      8.34 o
   1 -10   8       10.67        5.46      5.09 o
   2 -10   8       30.31       29.25      4.56 o
  -1  -9   8        1.97       -2.61      3.16 o
   0  -9   8        0.17        2.88      3.14 o
   1  -9   8       32.87       36.45      3.58 o
   2  -9   8       20.30       23.65      6.09 o
   3  -9   8      120.55      131.04      6.17 o
  -2  -8   8       80.06       92.18      8.58 o
  -1  -8   8       82.86       83.30     10.74 o
   0  -8   8      116.99      112.27      6.62 o
   1  -8   8       99.67       91.66      4.59 o
   2  -8   8        2.39        1.49      1.76 o
   3  -8   8       10.36       10.14      3.06 o
   4  -8   8       73.73       79.77      4.83 o
  -3  -7   8       74.73       66.84      9.68 o
  -2  -7   8       27.76       18.86      3.83 o
  -1  -7   8       17.01       24.78      3.27 o
   0  -7   8       49.36       61.77      3.44 o
   1  -7   8      482.88      506.36     18.88 o
   2  -7   8      307.43      296.24      6.14 o
   3  -7   8       89.96       99.36      4.08 o
   4  -7   8        9.43        9.70      3.39 o
  -3  -6   8       86.41       96.74      5.78 o
  -2  -6   8      321.95      302.21      7.88 o
  -1  -6   8      457.31      435.78      9.23 o
   0  -6   8      217.41      208.25      6.00 o
   1  -6   8       12.05        8.13      1.56 o
   2  -6   8      253.97      244.72      4.64 o
   3  -6   8      162.38      163.12      7.61 o
   4  -6   8      150.28      153.14      4.71 o
  -4  -5   8       77.97       60.53      9.20 o
  -3  -5   8      110.62      110.54      5.75 o
  -2  -5   8       11.33       12.00      2.28 o
  -1  -5   8      368.73      374.38      7.13 o
   0  -5   8      990.35      994.50     11.87 o
   1  -5   8     1129.70     1115.14     13.48 o
   2  -5   8      453.47      442.21      6.79 o
   3  -5   8       13.40       13.18      1.59 o
   4  -5   8        2.86        4.72      2.17 o
  -4  -4   8       68.25       73.10      6.02 o
  -3  -4   8      390.78      386.30     10.09 o
  -2  -4   8     1047.37     1034.56     15.30 o
  -1  -4   8      412.50      409.89      4.98 o
   0  -4   8       50.22       48.60      1.87 o
   1  -4   8      185.72      184.89      3.51 o
   2  -4   8     1176.97     1138.49     13.51 o
   3  -4   8      584.81      575.06      8.22 o
   4  -4   8      168.74      172.86      6.60 o
  -4  -3   8      108.08      102.89      7.72 o
  -3  -3   8        0.24       -1.44      1.79 o
  -2  -3   8      307.51      315.46      5.59 o
  -1  -3   8     1757.91     1770.17     15.66 o
   0  -3   8     2627.86     2647.11     23.90 o
   1  -3   8     2085.37     2042.17     22.81 o
   2  -3   8      170.66      168.36      3.17 o
   3  -3   8      135.68      133.89      4.62 o
   4  -3   8       78.92       81.28      3.51 o
  -5  -2   8       45.23       53.06      5.61 o
  -4  -2   8      253.50      256.76      6.89 o
  -3  -2   8      997.95      984.99     20.20 o
  -2  -2   8      969.40      965.61     10.43 o
  -1  -2   8      336.42      358.98      4.27 o
   0  -2   8      261.20      260.18      3.77 o
   1  -2   8     2574.26     2546.90     27.13 o
   2  -2   8     2043.53     2020.87     22.73 o
   3  -2   8      537.15      562.99     15.71 o
   4  -2   8       65.20       76.42      4.56 o
  -5  -1   8       47.67       46.64      5.31 o
  -4  -1   8       11.13       11.07      2.28 o
  -3  -1   8      112.76      104.10      3.48 o
  -2  -1   8     1725.33     1723.46     17.03 o
  -1  -1   8     4104.86     4199.17     34.84 o
   0  -1   8     3241.05     3376.82     28.18 o
   1  -1   8      661.56      648.48      7.62 o
   2  -1   8      128.08      127.51      3.25 o
   3  -1   8      283.05      263.78      7.26 o
   4  -1   8      205.44      217.36     12.12 o
  -5   0   8       99.77      109.89      5.68 o
  -4   0   8      560.28      543.37     10.89 o
  -3   0   8      952.79      960.04     14.60 o
  -2   0   8      436.42      456.30      6.09 o
  -1   0   8      175.10      181.77      3.12 o
   0   0   8     2246.35     2322.03     21.13 o
   1   0   8     2673.87     2647.08     25.80 o
   2   0   8     1742.56     1720.66     21.29 o
   3   0   8      190.41      206.32      7.94 o
   4   0   8       11.03       10.49      5.37 o
  -5   1   8        1.58       -4.12      2.33 o
  -4   1   8        4.15        0.34      1.92 o
  -3   1   8     1021.71      984.20     12.17 o
  -2   1   8     2543.18     2548.34     26.12 o
  -1   1   8     2686.41     2786.21     25.36 o
   0   1   8     1455.46     1460.84     14.70 o
   1   1   8        0.75        1.93      1.03 o
   2   1   8      412.73      398.72      8.34 o
   3   1   8      526.56      522.32     19.19 o
   4   1   8      156.23      179.68     12.51 o
  -5   2   8      188.14      186.52      6.37 o
  -4   2   8      304.11      302.72      5.85 o
  -3   2   8      497.67      509.56      7.97 o
  -2   2   8       51.79       44.67      1.65 o
  -1   2   8      817.85      842.69      9.23 o
   0   2   8     2331.88     2333.01     20.32 o
   1   2   8     2593.33     2594.95     30.92 o
   2   2   8      437.70      435.36     10.56 o
   3   2   8       14.60       19.63      3.88 o
  -5   3   8       36.43       34.72      3.93 o
  -4   3   8      147.71      141.47      3.65 o
  -3   3   8     1168.52     1122.17     15.83 o
  -2   3   8     1773.29     1828.57     19.45 o
  -1   3   8     1009.54     1029.82     11.75 o
   0   3   8       52.59       53.29      2.39 o
   1   3   8      241.19      233.06      6.26 o
   2   3   8      606.93      586.02     13.57 o
   3   3   8      227.23      226.14     10.16 o
  -5   4   8       93.97       94.52      4.61 o
  -4   4   8       76.73       79.23      3.41 o
  -3   4   8       51.44       55.78      2.39 o
  -2   4   8      778.86      790.02     11.08 o
  -1   4   8      925.33      949.66     18.16 o
   0   4   8     1339.57     1341.66     21.29 o
   1   4   8      497.84      486.37     10.32 o
   2   4   8       62.36       73.15      4.99 o
   3   4   8       11.91        7.39      6.96 o
  -4   5   8      268.06      255.27      5.89 o
  -3   5   8      550.52      549.52      8.50 o
  -2   5   8      613.22      602.37     14.12 o
  -1   5   8       17.38       17.81      2.52 o
   0   5   8        0.67        1.49      2.26 o
   1   5   8      328.46      327.19      9.73 o
   2   5   8      259.81      276.90     11.86 o
  -4   6   8        0.79       -3.54      1.93 o
  -3   6   8      122.46      132.84      4.22 o
  -2   6   8      372.93      371.85      7.60 o
  -1   6   8      468.79      468.87     17.90 o
   0   6   8      161.10      156.01      7.94 o
   1   6   8      173.92      178.97      7.72 o
  -3   7   8      139.91      146.48      5.71 o
  -2   7   8        3.73        5.53      4.01 o
  -1   7   8       19.51       21.18      3.60 o
   0   7   8       70.97       84.59     14.16 o
   1   7   8      130.94      140.18     12.59 o
  -2   8   8      184.98      213.86     12.67 o
  -1   8   8       60.04       62.88      8.15 o
   0 -10   9       68.12       70.58      8.91 o
   1 -10   9       73.17       77.34      8.66 o
   2 -10   9        0.63       -5.62      3.13 o
  -1  -9   9        0.07        0.88      3.38 o
   0  -9   9        9.67        9.71      3.40 o
   1  -9   9      159.41      160.23     10.91 o
   2  -9   9      124.10      133.08      7.76 o
   3  -9   9       60.13       57.54      4.51 o
  -2  -8   9       55.04       58.26      6.33 o
  -1  -8   9      213.14      225.09      9.88 o
   0  -8   9       60.72       64.95      5.30 o
   1  -8   9       42.14       35.02      3.35 o
   2  -8   9       18.19       21.66      3.45 o
   3  -8   9       33.32       35.74      3.76 o
  -3  -7   9       26.35       21.50      7.54 o
  -2  -7   9        4.13        1.61      2.73 o
  -1  -7   9       77.41       86.24      5.04 o
   0  -7   9      206.93      201.99      8.46 o
   1  -7   9      200.11      211.49      9.55 o
   2  -7   9      343.45      327.76      6.70 o
   3  -7   9       61.19       61.61      3.41 o
   4  -7   9        3.19        2.26      2.90 o
  -3  -6   9       39.39       41.91      5.35 o
  -2  -6   9      293.03      306.57      8.04 o
  -1  -6   9      183.67      173.45      5.51 o
   0  -6   9       10.66        8.45      2.54 o
   1  -6   9        4.24        0.03      1.71 o
   2  -6   9      161.16      169.49      4.51 o
   3  -6   9      296.50      295.16      5.80 o
   4  -6   9      130.79      136.98      4.83 o
  -4  -5   9        8.64        0.96      6.10 o
  -3  -5   9        0.13       -1.07      2.46 o
  -2  -5   9       41.91       47.23      4.14 o
  -1  -5   9      524.95      528.81      9.22 o
   0  -5   9      588.48      595.04      9.47 o
   1  -5   9      330.55      325.21      5.45 o
   2  -5   9      300.19      280.85      5.17 o
   3  -5   9        1.87        3.32      1.20 o
   4  -5   9       35.06       36.19      3.02 o
  -4  -4   9      109.45      124.63     11.23 o
  -3  -4   9      161.82      145.62      6.33 o
  -2  -4   9      412.56      418.56      8.85 o
  -1  -4   9        7.66        5.11      1.32 o
   0  -4   9      159.47      171.30      3.34 o
   1  -4   9      283.21      280.69      4.50 o
   2  -4   9      306.85      297.66      5.66 o
   3  -4   9      471.43      460.60      8.08 o
   4  -4   9       58.42       71.14      7.00 o
  -4  -3   9        0.78       -0.05      2.47 o
  -3  -3   9      138.03      139.57      5.64 o
  -2  -3   9      453.95      459.76      7.34 o
  -1  -3   9     1735.53     1805.79     19.15 o
   0  -3   9      101.44       98.95      2.54 o
   1  -3   9      138.14      143.75      4.48 o
   2  -3   9       20.42       19.29      1.73 o
   3  -3   9       82.92       80.38      5.82 o
   4  -3   9      200.49      196.95     10.84 o
  -5  -2   9       93.16      113.73      7.83 o
  -4  -2   9      216.45      221.68     13.63 o
  -3  -2   9      243.07      251.51     12.79 o
  -2  -2   9        0.09        0.54      1.06 o
  -1  -2   9      230.29      244.15      3.52 o
   0  -2   9     1215.93     1251.12     12.17 o
   1  -2   9      167.73      164.34      3.33 o
   2  -2   9      843.95      835.14     14.22 o
   3  -2   9      206.17      194.62      8.26 o
   4  -2   9        0.03       -1.93      4.23 o
  -5  -1   9        0.86       -2.87      3.33 o
  -4  -1   9      124.68      124.21      6.66 o
  -3  -1   9      619.07      618.96     26.92 o
  -2  -1   9     1211.59     1234.58     12.86 o
  -1  -1   9      460.50      461.85      5.43 o
   0  -1   9       80.03       81.09      2.03 o
   1  -1   9       53.63       51.75      1.86 o
   2  -1   9      104.11       98.06      3.97 o
   3  -1   9      483.12      470.67     14.41 o
   4  -1   9      137.36      139.02     10.27 o
  -5   0   9      180.38      187.17     11.45 o
  -4   0   9      139.22      143.83      4.82 o
  -3   0   9        2.70        5.76      1.88 o
  -2   0   9      301.02      298.92      4.76 o
  -1   0   9     1360.57     1394.67     14.72 o
   0   0   9     1400.68     1377.91     13.31 o
   1   0   9      561.23      568.03      9.21 o
   2   0   9      199.94      206.69      9.02 o
   3   0   9        0.15        0.94      2.57 o
   4   0   9       49.77       54.08      8.02 o
  -5   1   9       77.03       76.07      4.56 o
  -4   1   9      402.44      400.46     14.28 o
  -3   1   9      914.33      914.12     15.45 o
  -2   1   9      762.55      805.42     10.14 o
  -1   1   9       65.77       72.99      2.62 o
   0   1   9      322.42      309.15      4.28 o
   1   1   9      604.89      593.42      9.85 o
   2   1   9      330.94      333.13      8.75 o
   3   1   9      367.10      369.98     12.21 o
  -5   2   9      134.86      149.60     11.07 o
  -4   2   9        0.35       -0.41      1.56 o
  -3   2   9      112.50      108.60      3.43 o
  -2   2   9     1391.33     1415.47     15.48 o
  -1   2   9     1678.49     1715.60     17.35 o
   0   2   9      662.72      676.57      8.83 o
   1   2   9      114.11      107.31      4.23 o
   2   2   9        0.94       -1.06      2.15 o
   3   2   9       45.37       54.94      8.41 o
  -5   3   9      181.81      190.75      6.50 o
  -4   3   9      578.50      573.25     10.11 o
  -3   3   9      323.77      342.73      6.16 o
  -2   3   9      178.02      187.64      4.01 o
  -1   3   9      287.93      286.68      5.11 o
   0   3   9      590.65      573.76     21.93 o
   1   3   9      611.56      580.09     11.43 o
   2   3   9      403.79      418.18     11.14 o
   3   3   9       61.07       80.58     10.19 o
  -4   4   9       74.78       66.52      4.78 o
  -3   4   9      533.19      527.42      9.43 o
  -2   4   9      835.90      829.93     13.30 o
  -1   4   9     1054.96     1048.93     15.99 o
   0   4   9      150.22      147.70      5.07 o
   1   4   9        4.96        3.79      2.22 o
   2   4   9       91.18      105.53      7.46 o
  -4   5   9      170.10      179.47      5.94 o
  -3   5   9       71.95       85.55      3.49 o
  -2   5   9        5.82        6.07      1.73 o
  -1   5   9      455.93      428.51     17.84 o
   0   5   9      780.39      726.41     16.12 o
   1   5   9      329.62      357.24     12.83 o
   2   5   9       60.54       53.98      9.66 o
  -4   6   9      185.56      196.89      9.40 o
  -3   6   9      313.41      327.46      8.40 o
  -2   6   9      528.59      547.40     11.85 o
  -1   6   9      262.55      240.79      9.32 o
   0   6   9       21.05       19.41      3.91 o
   1   6   9       61.00       54.53      8.58 o
  -3   7   9        1.95       -3.98      3.97 o
  -2   7   9      106.46      107.76      8.98 o
  -1   7   9      339.49      328.22     16.50 o
   0   7   9      282.07      287.84     16.58 o
   1 -10  10        1.73        8.15      5.14 o
  -1  -9  10       43.21       66.86      8.94 o
   0  -9  10       99.82      100.69      9.65 o
   1  -9  10       74.71       71.22      8.08 o
   2  -9  10       56.17       57.67      5.05 o
  -2  -8  10       31.02       29.00      7.04 o
  -1  -8  10       51.74       48.24      5.28 o
   0  -8  10        3.76        5.32      3.11 o
   1  -8  10       80.50       89.66      8.43 o
   2  -8  10      241.96      262.88     11.16 o
   3  -8  10      161.87      169.18     10.99 o
  -3  -7  10       13.36        5.03      6.87 o
  -2  -7  10       56.29       70.58      6.38 o
  -1  -7  10      181.75      191.54     11.73 o
   0  -7  10      611.71      561.84     22.46 o
   1  -7  10      123.31      122.96      7.26 o
   2  -7  10        3.32       -1.33      3.49 o
   3  -7  10       77.32       87.49      3.74 o
  -3  -6  10       54.45       59.79      6.11 o
  -2  -6  10       75.13       70.36      4.87 o
  -1  -6  10        6.87        2.56      2.32 o
   0  -6  10      182.00      197.74      6.13 o
   1  -6  10      867.18      835.18     19.41 o
   2  -6  10      409.49      423.48      9.23 o
   3  -6  10      236.85      228.31      6.01 o
   4  -6  10        6.76        8.24      3.14 o
  -4  -5  10        0.06        3.48      6.50 o
  -3  -5  10      214.87      221.20     12.45 o
  -2  -5  10      143.12      146.17      5.25 o
  -1  -5  10      958.78      921.71     15.80 o
   0  -5  10      608.14      586.74     10.23 o
   1  -5  10       52.98       50.10      3.41 o
   2  -5  10       99.10      103.21      3.78 o
   3  -5  10      262.51      259.15      6.52 o
   4  -5  10      226.32      230.47     11.87 o
  -4  -4  10      112.19      103.05     10.48 o
  -3  -4  10      107.15      103.82     10.31 o
  -2  -4  10       11.18       14.76      2.58 o
  -1  -4  10        0.82        0.68      1.32 o
   0  -4  10     1393.67     1426.96     15.98 o
   1  -4  10     1610.50     1584.20     19.22 o
   2  -4  10      717.90      706.95     21.12 o
   3  -4  10      107.28      104.15      4.26 o
   4  -4  10        9.75        9.77      4.58 o
  -4  -3  10       80.66       82.25      5.14 o
  -3  -3  10      377.39      361.33     13.69 o
  -2  -3  10      578.80      552.51     14.12 o
  -1  -3  10     1010.01     1026.28     14.60 o
   0  -3  10      813.40      776.89     11.43 o
   1  -3  10      242.41      250.32      5.28 o
   2  -3  10      672.38      666.20     14.39 o
   3  -3  10      443.53      414.68     11.58 o
   4  -3  10      233.62      253.20     12.99 o
  -4  -2  10       88.06       93.43      5.13 o
  -3  -2  10        4.54        2.93      2.56 o
  -2  -2  10      100.98      103.14      3.64 o
  -1  -2  10      474.86      471.62      5.89 o
   0  -2  10     3373.48     3475.88     31.24 o
   1  -2  10     1428.62     1419.64     17.16 o
   2  -2  10      184.42      180.61      7.02 o
   3  -2  10        0.50       -0.19      2.24 o
   4  -2  10       44.48       51.24      7.16 o
  -5  -1  10       41.13       41.02      5.21 o
  -4  -1  10      231.99      231.32     11.11 o
  -3  -1  10      561.13      530.96     11.34 o
  -2  -1  10      806.74      818.67     11.07 o
  -1  -1  10      368.37      365.14      4.86 o
   0  -1  10       17.54       20.76      1.40 o
   1  -1  10     1402.95     1450.80     26.55 o
   2  -1  10      434.32      389.99     12.74 o
   3  -1  10      512.83      500.20     14.09 o
   4  -1  10      105.80      117.86     10.41 o
  -5   0  10       43.69       42.51      5.04 o
  -4   0  10        3.83        3.88      1.99 o
  -3   0  10       86.09       88.35      3.80 o
  -2   0  10      548.18      541.99      7.55 o
  -1   0  10     1522.87     1543.07     24.85 o
   0   0  10     1412.43     1448.86     15.65 o
   1   0  10      852.33      843.01     16.42 o
   2   0  10       13.23       17.54      3.24 o
   3   0  10        4.58        2.66      3.01 o
  -5   1  10      110.76      113.81      6.38 o
  -4   1  10      325.38      320.38      7.25 o
  -3   1  10      367.01      342.79      7.26 o
  -2   1  10      152.87      158.62      3.76 o
  -1   1  10        8.76        8.06      1.31 o
   0   1  10      369.59      368.15      6.45 o
   1   1  10      901.62      869.81     14.96 o
   2   1  10      623.61      637.02     17.24 o
   3   1  10      107.32      108.95      6.92 o
  -5   2  10        0.42        2.59      2.57 o
  -4   2  10       49.36       47.77      2.92 o
  -3   2  10      342.20      316.93      8.20 o
  -2   2  10      708.21      679.76     10.22 o
  -1   2  10      899.70      921.75     12.00 o
   0   2  10      625.16      628.76     10.78 o
   1   2  10        2.58        5.40      1.95 o
   2   2  10       69.10       69.81      5.60 o
   3   2  10       77.01       73.74      9.36 o
  -4   3  10      146.89      149.26      5.54 o
  -3   3  10       57.05       58.63      3.28 o
  -2   3  10        4.12        4.30      2.08 o
  -1   3  10      283.34      273.12      6.21 o
   0   3  10      555.01      548.41     10.81 o
   1   3  10      413.95      421.68      9.47 o
   2   3  10      106.18      115.26     11.02 o
  -4   4  10      193.42      193.97      6.33 o
  -3   4  10      377.18      392.68      9.84 o
  -2   4  10      362.51      363.88      7.50 o
  -1   4  10      137.05      138.96      5.59 o
   0   4  10        0.01        1.55      2.37 o
   1   4  10       30.41       31.53      4.74 o
   2   4  10       71.59       63.37      6.37 o
  -4   5  10       22.13       17.11      2.81 o
  -3   5  10       34.20       46.60      3.50 o
  -2   5  10      195.86      200.52     10.77 o
  -1   5  10      211.69      188.93     11.64 o
   0   5  10      188.33      187.54      8.73 o
   1   5  10       82.55       87.79     10.01 o
  -3   6  10      121.33      121.60      6.52 o
  -2   6  10       29.09       29.20      5.53 o
  -1   6  10        1.46       -0.48      4.04 o
   0   6  10       25.09       23.66      4.31 o
  -2   7  10       99.48       90.90      8.86 o
  -1   7  10      118.90      113.75     10.32 o
  -1  -9  11       22.21       29.32      7.20 o
   0  -9  11       58.93       51.41      7.79 o
   1  -9  11       12.47        5.25      5.02 o
   2  -9  11        0.07       -1.29      4.25 o
  -2  -8  11        7.56        8.58      5.49 o
  -1  -8  11        8.15        7.81      3.70 o
   0  -8  11       34.93       35.40      4.90 o
   2  -8  11       38.44       40.03      5.68 o
   3  -8  11       25.24       23.18      3.87 o
  -2  -7  11       93.63       95.60      7.77 o
  -1  -7  11       71.66       67.49      5.13 o
   0  -7  11       21.08       19.95      4.70 o
   1  -7  11        0.08       -0.24      2.08 o
   2  -7  11       14.11       17.90      2.58 o
   3  -7  11       41.84       41.32      4.22 o
  -3  -6  11       45.90       49.36      5.84 o
  -2  -6  11       44.72       42.85      5.69 o
  -1  -6  11      116.84      127.31      7.10 o
   0  -6  11      163.38      176.62      6.40 o
   1  -6  11      258.94      256.46      7.25 o
   2  -6  11       42.56       44.76      3.22 o
   3  -6  11        5.24        3.98      3.03 o
  -3  -5  11      177.04      182.48      9.06 o
  -2  -5  11      268.75      263.89      7.26 o
  -1  -5  11       27.33       24.98      2.69 o
   0  -5  11        7.11       11.98      2.50 o
   1  -5  11      140.03      147.72      5.39 o
   2  -5  11      297.60      283.25      7.35 o
   3  -5  11       69.02       70.49      7.71 o
  -4  -4  11       11.09       12.36      6.42 o
  -3  -4  11        5.10        3.65      3.05 o
  -2  -4  11      526.09      516.87     10.57 o
  -1  -4  11      506.63      510.90     10.12 o
   0  -4  11      566.44      562.39      9.26 o
   1  -4  11       93.42       85.41      3.67 o
   2  -4  11        0.93       -1.57      1.86 o
   3  -4  11       35.55       35.14      2.95 o
  -4  -3  11      120.35      121.03      7.76 o
  -3  -3  11      321.46      318.65     11.10 o
  -2  -3  11      350.31      351.88      8.01 o
  -1  -3  11      349.72      357.69      7.19 o
   0  -3  11      121.76      123.45      3.87 o
   1  -3  11      798.54      812.97     13.32 o
   2  -3  11      365.25      337.88      8.64 o
   3  -3  11      148.64      155.58      6.74 o
  -4  -2  11        0.01       -0.21      3.30 o
  -3  -2  11      223.39      211.09     10.26 o
  -2  -2  11     1039.44     1016.25     22.98 o
  -1  -2  11     1184.18     1207.75     21.36 o
   0  -2  11       65.78       71.33      2.72 o
   1  -2  11      224.21      207.23      5.41 o
   2  -2  11      250.98      249.83      8.84 o
   3  -2  11      189.38      200.47     16.04 o
  -4  -1  11      204.03      194.19      8.88 o
  -3  -1  11      307.18      306.59     10.14 o
  -2  -1  11        6.01        1.97      1.54 o
  -1  -1  11      547.56      535.93     12.19 o
   0  -1  11     1022.47     1033.83     24.28 o
   1  -1  11     1070.77     1040.18     17.03 o
   2  -1  11      633.56      608.83     16.20 o
   3  -1  11        1.39        2.92      4.78 o
  -4   0  11      120.87       96.82      6.34 o
  -3   0  11      574.22      536.35     12.98 o
  -2   0  11     1453.32     1467.70     28.25 o
  -1   0  11      675.72      729.03     12.78 o
   0   0  11       32.60       36.83      2.12 o
   1   0  11       81.14       79.18      3.85 o
   2   0  11      643.98      642.94     27.31 o
   3   0  11      253.68      274.65     15.11 o
  -4   1  11      146.03      157.58      8.96 o
  -3   1  11       17.31       26.66      3.64 o
  -2   1  11      242.96      228.12      7.28 o
  -1   1  11     1422.38     1348.40     18.59 o
   0   1  11     1356.52     1369.07     18.80 o
   1   1  11      630.17      613.06     13.58 o
   2   1  11      190.35      184.03      8.48 o
   3   1  11       49.01       44.70      7.65 o
  -4   2  11      350.71      341.49     10.66 o
  -3   2  11      675.55      663.05     11.62 o
  -2   2  11      772.16      759.20     15.25 o
  -1   2  11       77.04       92.90      3.78 o
   0   2  11       49.74       53.47      3.28 o
   1   2  11      393.58      384.19     10.23 o
   2   2  11      485.69      504.55     15.59 o
  -4   3  11       18.70       22.78      3.04 o
  -3   3  11      110.35       98.64      4.02 o
  -2   3  11      467.94      438.01     10.03 o
  -1   3  11     1089.29     1084.03     20.54 o
   0   3  11      698.68      684.06     18.19 o
   1   3  11      323.68      315.75      9.49 o
   2   3  11        3.79       -0.15      4.93 o
  -4   4  11      304.50      281.38      8.02 o
  -3   4  11      279.91      287.98      7.90 o
  -2   4  11      131.72      147.78      5.38 o
  -1   4  11        1.29        1.29      2.50 o
   0   4  11      295.68      306.66      9.16 o
   1   4  11      403.32      406.69     14.11 o
  -3   5  11      221.25      208.13      8.36 o
  -2   5  11      332.94      315.00     15.14 o
  -1   5  11      579.38      555.50     16.15 o
   0   5  11      205.77      210.98     11.46 o
   1   5  11        0.31       -0.64      4.01 o
  -3   6  11       80.38       80.11      8.11 o
  -2   6  11        2.30        3.91      4.26 o
  -1   6  11       46.97       45.49      7.30 o
   0   6  11      241.39      247.20     15.62 o
   0  -9  12       23.82       14.20      6.04 o
   1  -9  12        0.94        0.73      4.86 o
  -1  -8  12       41.14       52.56     10.86 o
   0  -8  12       84.53       91.28      9.25 o
   1  -8  12      193.00      197.06     12.09 o
   2  -8  12      103.71      100.33      8.88 o
  -2  -7  12       62.84       63.95      6.48 o
  -1  -7  12       75.42       59.30      5.52 o
   0  -7  12        1.85       -0.13      2.69 o
   1  -7  12       27.90       41.33      4.29 o
   2  -7  12      150.63      156.11     13.67 o
   3  -7  12      175.37      192.46     15.57 o
  -3  -6  12        0.08        1.18      6.24 o
  -2  -6  12       60.33       69.16      6.24 o
  -1  -6  12      173.47      194.27     13.90 o
   0  -6  12      302.35      288.01     10.37 o
   1  -6  12      197.35      187.71     14.37 o
   2  -6  12       64.16       57.89      3.77 o
   3  -6  12        5.47        4.57      3.38 o
  -3  -5  12       24.72       31.22      4.90 o
  -2  -5  12      151.92      142.18      7.97 o
  -1  -5  12        0.53        0.15      2.33 o
   0  -5  12       13.68       15.64      2.71 o
   1  -5  12      168.80      167.56      7.17 o
   2  -5  12      410.57      422.27      9.76 o
   3  -5  12      195.04      183.18      7.68 o
  -3  -4  12       64.06       57.94      8.00 o
  -2  -4  12      111.79      118.67      6.69 o
  -1  -4  12      552.63      554.38     11.43 o
   0  -4  12      230.10      228.55      8.83 o
   1  -4  12      191.59      178.40      6.02 o
   2  -4  12        1.62        3.49      2.10 o
   3  -4  12      145.30      149.26     10.08 o
  -4  -3  12       53.96       63.19      9.95 o
  -3  -3  12       25.43       24.19      4.01 o
  -2  -3  12       22.78       22.88      3.10 o
  -1  -3  12       46.03       55.38      3.24 o
   0  -3  12      399.84      399.04      8.49 o
   1  -3  12      445.86      440.98     14.64 o
   2  -3  12      317.97      307.98      8.10 o
   3  -3  12       67.49       69.19      7.89 o
  -4  -2  12      101.51       98.17      7.08 o
  -3  -2  12      143.62      136.76      7.10 o
  -2  -2  12      325.25      328.76      8.86 o
  -1  -2  12      566.81      552.82     10.67 o
   0  -2  12        2.46        4.57      1.78 o
   1  -2  12        1.72        3.91      2.03 o
   2  -2  12      105.53      105.31      6.14 o
   3  -2  12      139.51      143.06     10.45 o
  -4  -1  12       24.80       24.63      4.85 o
  -3  -1  12        1.93        2.12      2.12 o
  -2  -1  12       66.23       71.97      7.51 o
  -1  -1  12      451.58      422.18      8.79 o
   0  -1  12      672.86      661.91     12.13 o
   1  -1  12       62.26       69.63      4.10 o
   2  -1  12      216.26      204.34      8.54 o
   3  -1  12        0.17       -7.24      4.65 o
  -4   0  12      222.79      222.16      9.56 o
  -3   0  12      211.25      211.98      6.97 o
  -2   0  12      240.19      221.37      6.11 o
  -1   0  12       10.86       11.94      2.06 o
   0   0  12       54.68       49.13      3.12 o
   1   0  12      188.74      172.08      6.31 o
   2   0  12       86.08       91.32      6.18 o
   3   0  12      203.43      200.14     13.35 o
  -4   1  12        0.18       -0.09      3.11 o
  -3   1  12      186.17      181.81      6.33 o
  -2   1  12      252.36      261.25      7.40 o
  -1   1  12      680.98      633.21     13.09 o
   0   1  12      198.51      200.00      5.94 o
   1   1  12       29.33       36.05      3.66 o
   2   1  12        1.43        3.26      3.95 o
  -4   2  12      184.91      183.76     12.04 o
  -3   2  12      155.87      173.24      6.15 o
  -2   2  12        0.32        3.65      1.92 o
  -1   2  12       53.31       56.08      3.96 o
   0   2  12      528.81      487.33     10.34 o
   1   2  12      154.64      153.06      6.55 o
   2   2  12       72.27       79.43      8.42 o
  -4   3  12       27.46       28.07      4.04 o
  -3   3  12      373.02      397.56     19.33 o
  -2   3  12      448.52      454.60     10.55 o
  -1   3  12      222.71      223.44      8.98 o
   0   3  12        3.13        6.48      3.46 o
   1   3  12       54.14       45.33      5.49 o
   2   3  12       15.96       25.11      7.57 o
  -3   4  12       31.67       35.34      4.06 o
  -2   4  12      201.68      203.38      8.42 o
  -1   4  12      267.94      249.77      9.87 o
   0   4  12      262.11      280.86     15.57 o
   1   4  12       55.64       53.55      6.81 o
  -3   5  12      260.05      269.00     14.20 o
  -2   5  12      198.42      174.03     11.52 o
  -1   5  12        0.57        2.97      4.36 o
   0   5  12        7.23       -3.55      4.63 o
  -1  -8  13       78.01       86.30      9.82 o
   1  -8  13        5.06        7.06      5.30 o
  -2  -7  13        5.57       -0.18      5.48 o
  -1  -7  13       10.13        6.47      3.57 o
   0  -7  13      140.92      149.85      7.84 o
   1  -7  13      153.21      165.42     11.47 o
   2  -7  13       93.83       85.59      8.66 o
  -2  -6  13      124.91      125.44      8.51 o
  -1  -6  13      168.37      172.60      7.06 o
   0  -6  13       73.32       71.20      5.50 o
   1  -6  13       37.46       51.99      4.72 o
   2  -6  13      114.93      136.11     10.11 o
  -3  -5  13       10.90        1.43      4.08 o
  -2  -5  13        4.12        8.62      5.64 o
  -1  -5  13      217.26      236.57      7.95 o
   0  -5  13      534.88      558.97     15.87 o
   1  -5  13      398.94      410.18     12.52 o
   2  -5  13       31.78       28.67      6.10 o
   3  -5  13        0.67       -1.60      4.74 o
  -3  -4  13      193.47      196.44      9.48 o
  -2  -4  13      244.30      245.51     11.02 o
  -1  -4  13      217.67      207.32      7.21 o
   0  -4  13       28.43       29.84      3.30 o
   1  -4  13      218.97      234.05      8.96 o
   2  -4  13      288.18      289.80     10.15 o
  -3  -3  13        5.14        2.82      3.06 o
  -2  -3  13      233.52      236.46      8.26 o
  -1  -3  13      540.67      531.29     11.01 o
   0  -3  13      876.26      888.69     17.79 o
   1  -3  13      229.50      216.71      8.68 o
   2  -3  13       27.70       19.76      3.36 o
   3  -3  13       25.63       23.13      6.28 o
  -4  -2  13      152.78      145.31     12.68 o
  -3  -2  13      272.93      249.47      9.88 o
  -2  -2  13      178.66      184.02      8.79 o
  -1  -2  13        6.84        6.82      2.07 o
   0  -2  13       97.32       99.95      4.99 o
   1  -2  13      691.88      649.84     17.32 o
   2  -2  13      495.85      495.47     14.62 o
   3  -2  13      171.37      190.66     12.78 o
  -4  -1  13        0.98       -0.90      3.27 o
  -2  -1  13      391.07      374.31     15.65 o
  -1  -1  13      870.52      860.34     15.13 o
   0  -1  13      727.28      708.38     15.22 o
   1  -1  13       98.17       93.38      5.05 o
   2  -1  13       46.99       52.33      5.01 o
  -4   0  13      151.67      144.98      8.05 o
  -3   0  13      203.57      203.51      7.07 o
  -2   0  13        3.20        9.09      2.41 o
  -1   0  13       25.07       20.28      2.98 o
   0   0  13      609.68      622.95     12.12 o
   1   0  13      741.99      749.72     16.14 o
   2   0  13      276.11      285.99     21.95 o
  -4   1  13       46.21       43.24      4.78 o
  -3   1  13      312.93      279.83      8.25 o
  -2   1  13      555.23      524.84     11.93 o
  -1   1  13      412.42      418.81      8.80 o
   0   1  13      218.98      233.30      6.74 o
   1   1  13        3.61        5.28      2.77 o
   2   1  13      130.42      132.96     11.93 o
  -4   2  13       40.78       40.76      4.72 o
  -3   2  13       25.49       20.33      3.61 o
  -1   2  13      158.96      153.81      7.36 o
   0   2  13      456.10      449.35     11.64 o
   1   2  13      434.71      452.07     27.66 o
  -3   3  13      169.93      145.58      7.19 o
  -2   3  13      269.75      261.95      9.94 o
  -1   3  13       75.10       82.72      5.96 o
   0   3  13       31.41       26.39      4.60 o
   1   3  13      113.10      109.08      7.77 o
  -3   4  13       10.99       10.09      3.27 o
  -2   4  13       86.10       86.44      8.66 o
  -1   4  13      249.28      237.40     10.05 o
   0   4  13      207.63      233.43     14.77 o
  -1  -7  14       32.62       42.01      7.27 o
   0  -7  14       32.09       42.61      7.49 o
   1  -7  14       49.17       56.27      7.75 o
  -2  -6  14       30.57       26.94      5.23 o
  -1  -6  14        5.27        0.51      3.22 o
   0  -6  14        0.25        1.25      3.06 o
   1  -6  14        6.87        1.12      4.76 o
   2  -6  14       37.84       53.57      7.49 o
  -2  -5  14       56.15       54.02      8.31 o
  -1  -5  14       93.44      107.04      5.86 o
   0  -5  14       54.53       56.09      5.11 o
   1  -5  14       79.17       87.25      5.91 o
   2  -5  14        2.12        1.72      5.02 o
  -3  -4  14       46.79       43.11      7.91 o
  -2  -4  14        4.02        0.24      4.06 o
  -1  -4  14        1.76       -2.01      2.63 o
   0  -4  14       75.09       83.03      5.82 o
   1  -4  14      117.60       98.87      6.65 o
   2  -4  14      145.07      141.25     10.65 o
  -3  -3  14      109.73      121.41      7.55 o
  -2  -3  14      155.77      163.46      6.82 o
  -1  -3  14      191.67      201.04     11.56 o
   0  -3  14       77.53       72.82      4.48 o
   1  -3  14       16.73       16.43      3.53 o
   2  -3  14       40.87       48.47      7.14 o
  -3  -2  14       32.21       37.60      4.67 o
  -2  -2  14       34.00       35.60      3.67 o
  -1  -2  14      164.32      170.33      5.72 o
   0  -2  14      406.84      413.84     10.65 o
   1  -2  14      168.70      176.93      8.21 o
   2  -2  14       19.53       19.02      5.94 o
  -3  -1  14      213.73      229.54      8.00 o
  -2  -1  14      320.74      333.50     13.46 o
  -1  -1  14       45.47       47.51      3.86 o
   0  -1  14        8.95        7.35      2.60 o
   1  -1  14      147.58      163.18     17.70 o
   2  -1  14      115.81      117.66     11.05 o
  -3   0  14        4.17        2.34      3.05 o
  -2   0  14      235.37      211.63      8.80 o
  -1   0  14      461.30      456.96     10.92 o
   0   0  14      373.52      364.86     10.15 o
   1   0  14      101.05      101.79      6.84 o
   2   0  14        0.43        3.77      5.72 o
  -3   1  14      214.70      224.65     14.46 o
  -2   1  14      166.73      171.08      6.65 o
  -1   1  14        5.22        2.23      2.47 o
   0   1  14      152.60      163.93     10.76 o
   1   1  14      364.62      360.11     19.80 o
  -3   2  14      100.33       82.08      5.85 o
  -2   2  14      379.62      387.36     10.07 o
  -1   2  14      601.79      578.40     16.89 o
   0   2  14      127.43      146.86      8.36 o
   1   2  14        1.21        2.91      5.61 o
  -3   3  14       95.04      106.08      6.53 o
  -2   3  14        7.30        2.28      4.65 o
  -1   3  14      134.31      131.00      7.69 o
   0   3  14      330.51      310.89     17.15 o
  -1   4  14      188.71      195.72     13.34 o
   0  -7  15       80.74       80.53      9.54 o
  -1  -6  15        0.87        5.35      5.73 o
   0  -6  15      122.34      145.84     11.60 o
   1  -6  15      136.59      143.39     11.05 o
  -2  -5  15      115.33      123.43      8.28 o
  -1  -5  15      160.94      170.74     12.84 o
   0  -5  15      102.83       99.62      6.86 o
   1  -5  15        1.03        2.81      4.98 o
  -2  -4  15       12.48       12.37      4.30 o
  -1  -4  15       60.93       72.22      6.14 o
   0  -4  15      214.01      226.87      9.73 o
   1  -4  15      186.93      188.56     12.73 o
   2  -4  15      133.23      137.37     11.16 o
  -3  -3  15      102.70       85.15      9.76 o
  -2  -3  15      209.50      214.88      9.88 o
  -1  -3  15       33.86       37.23      4.83 o
   0  -3  15       51.48       48.90      5.04 o
   1  -3  15       15.33       14.86      3.79 o
  -3  -2  15        0.73        3.26      5.16 o
  -2  -2  15       92.59       88.22     13.99 o
  -1  -2  15      158.66      159.87      8.27 o
   0  -2  15      189.75      178.25      6.98 o
   1  -2  15      313.42      302.36     15.99 o
   2  -2  15       27.67       27.36      7.03 o
  -3  -1  15      122.43      125.45      7.81 o
  -2  -1  15       84.06       75.71      8.21 o
  -1  -1  15        0.69        1.44      3.34 o
   0  -1  15        0.95       -2.20      2.35 o
   1  -1  15      106.70      120.70      7.56 o
  -3   0  15       64.16       56.39      5.40 o
  -2   0  15      173.35      167.94      7.28 o
  -1   0  15      203.84      191.49      8.22 o
   0   0  15       70.34       80.60      6.32 o
   1   0  15       88.92      101.23      7.26 o
  -3   1  15       48.59       46.59      5.09 o
  -2   1  15        2.23        1.81      2.33 o
  -1   1  15       29.21       24.54      4.38 o
   0   1  15       51.76       60.53      5.93 o
   1   1  15       73.23      104.34     11.00 o
  -2   2  15      138.73      143.22     11.08 o
  -1   2  15       26.83       27.20      6.84 o
   0   2  15       28.14       33.21      5.85 o
  -1  -5  16        0.42       -5.75      5.49 o
   0  -5  16        2.27       10.56      5.80 o
  -1  -4  16      213.57      247.35     15.56 o
   0  -4  16      109.24      104.85      7.18 o
   1  -4  16       42.47       61.52      8.56 o
  -2  -3  16       51.97       69.68      9.06 o
  -1  -3  16       26.08       34.21      7.28 o
   0  -3  16      206.62      211.63      9.72 o
   1  -3  16      239.85      256.73     15.44 o
  -2  -2  16      172.59      186.28     12.94 o
  -1  -2  16      405.77      433.80     14.46 o
   0  -2  16       17.05       14.68      6.47 o
   1  -2  16        2.88        5.65      6.36 o
  -2  -1  16        0.33       -0.93      2.53 o
  -1  -1  16      148.47      140.60      8.34 o
   0  -1  16      440.61      459.24     21.56 o
  -2   0  16      285.69      285.63     10.87 o
  -1   0  16      163.77      165.12     12.23 o
   0   0  16        0.13        5.70      5.86 o
  -1   1  16      386.07      395.05     19.50 o
 
